# Supplementary material for: Investigating the bHLH transcription factor TSARL1 as marker and regulator of saponin biosynthesis in Chenopodium quinoa
Source: J Sci Food Agric. 2025 Jun 13;105(13):7329–39. doi: 10.1002/jsfa.14436 (PMC12439090; doi:10.1002/jsfa.14436)
Supplement: Supplementary file 2 — Table S1. C. quinoa accessions with information on origin, supplier, sequencing information, phenotype, genotype, foam data and GC–MS values. ‘b’ and ‘s’ indicate bitter and non‐bitter (sweet) quinoa accessions respectively. [file JSFA-105-7329-s005.xlsx]

## Sheet: Quinoa
ID	AccessionName	Supplier	Country.of.Origin	Collection.Site	Genetic.Group	Phenotype	Genotype	Foam.Height..mm.	SNP...Cq5B_8942528..reverse.compl..	Oleanolic.acid..mg.g.	Sum.of.Sapogenins..mg.g.	Sequenced	SampleName.x	BioSample	SRA	MEAN_DEPTH_whole_genome_after_filtering	MEAN_DEPTH_unfiltered_TSARL1.5kbup
H00645	Ames-13721	USDA	USA	New Mexico	coastal	b	b	4.3	G/G	2.53444	6.01886	yes	S1F6_batch1	SAMN16659350	SRS7644806	7.88486	4.42169
H00712	Ames-13728	USDA	USA	New Mexico	coastal	s	s	0	C/C	0.1	0.1	yes	S2C3_batch1	SAMN16659396	SRS7644732	8.03918	3.75904
H00775	Ames-13732	USDA	USA	New Mexico	coastal	b	b	3	G/G	NA	NA	yes	S3F1_batch1	SAMN16659492	SRS7644864	8.12753	4.28916
H00777	Ames-13733	USDA	USA	New Mexico	coastal	b	b	3.1	G/G	NA	NA	yes	S2D9_batch1	SAMN16659410	SRS7644819	9.11063	4.3494
H00758	Ames-13734	USDA	USA	New Mexico	coastal	b	b	2.5	G/G	NA	NA	yes	S1B3_batch1	SAMN16659309	SRS7644973	8.81295	5.06024
H00235	Ames-13744	USDA	USA	New Mexico	coastal	b	b	4.6	G/G	3.22122	5.26002	yes	S1A6_batch1	SAMN16659304	SRS7644795	8.18464	5.43373
H00843	Ames-13748	USDA	USA	New Mexico	coastal	b	b	4.1	G/G	NA	NA	yes	S2H5_batch1	SAMN16659443	SRS7644706	9.69434	4.33735
H00612	Ames-13751	USDA	USA	New Mexico	coastal	s	s	0	G/G	0.1	0.1	yes	S2C6_batch1	SAMN16659399	SRS7644735	9.01755	4.19277
H00649	Ames-13761	USDA	USA	New Mexico	coastal	b	b	3.6	G/G	2.73346	Inf	yes	S2G6_batch1	SAMN16659436	SRS7644698	9.35899	4.90361
KAUST-03049	BYU1314	KAUST	unknown	NA	coastal	NA	NA	NA	G/G	NA	NA	yes	SRR4300223	SAMN05830969	SRR4300223	5.82313	2.40602
KAUST-03048	BYU14108	KAUST	unknown	NA	coastal	NA	NA	NA	G/G	NA	NA	yes	SRR4300229	SAMN05830975	SRR4300229	9.26298	7.24427
KAUST-03046	BYU803	KAUST	unknown	NA	coastal	NA	NA	NA	G/G	NA	NA	yes	SRR4300217	SAMN05830963	SRR4300217	5.39472	2.74436
KAUST-03044	BYU937	KAUST	unknown	NA	coastal	NA	NA	NA	G/G	NA	NA	yes	SRR4300216	SAMN05830962	SRR4300216	4.91986	2.88722
KAUST-03000	Chadmo-1 (A)	KAUST	NA	NA	NA	b	b	NA	NA	NA	NA	no	NA	NA	NA	NA	NA
699	CHEN-110	IPK	Peru	NA	highland	b	b	NA	G/G	NA	NA	yes	S4G3_batch1	SAMN16659579	SRS7644712	8.50906	4.54217
H00759	CHEN-112	IPK	Peru	NA	highland	s	s	0	C/C	0.1	0.1	yes	S4F4_batch1	SAMN16659570	SRS7644951	9.02585	4.39759
H00771	CHEN-126	IPK	Bolivia	Sica Sica (La Paz)	highland	s	s	0	C/C	0.1	0.1	yes	S1E8_batch1	SAMN16659341	SRS7644797	7.91705	3.49398
H00094	CHEN-147	IPK	Bolivia	Alto La Paz (La Paz)	NA	s	s	NA	NA	0.746454	0.753653	no	NA	NA	NA	NA	NA
H00733	CHEN-151	IPK	Bolivia	Alto La Paz (La Paz)	highland	b	b	4.8	G/G	NA	NA	yes	S4A1_batch1	SAMN16659515	SRS7644767	8.62105	3.40964
H00750	CHEN-155	IPK	Bolivia	Alto La Paz (La Paz)	NA	b	b	0	NA	NA	NA	no	NA	NA	NA	NA	NA
H00033	CHEN-159	IPK	Bolivia	Condoriri (Potosi)	highland	s	s	0	missing_data	NA	NA	yes	S2C4_batch1	SAMN16659397	SRS7644733	9.01741	4.78313
H00671	CHEN-162	IPK	Bolivia	Tarabuco (Sucre)	highland	b	b	3.8	G/G	NA	NA	yes	S2A8_batch1	SAMN16659382	SRS7644966	9.8933	4.86747
H00801	CHEN-218	IPK	Peru	Canchis (Chiotuyac)	highland	b	b	5.8	G/G	NA	NA	yes	S2F2_batch1	SAMN16659423	SRS7644980	8.81923	4.0241
H00841	CHEN-219	IPK	Bolivia	Condoriri (Potosi)	highland	b	b	2.9	missing_data	NA	NA	yes	S2G9_batch1	SAMN16659438	SRS7644700	10.1966	4.22892
H00034	CHEN-226	IPK	Bolivia	Sucre - Tarija - La Paz	highland	s	s	0	C/C	NA	NA	yes	S2G5_batch1	SAMN16659435	SRS7644697	8.56408	3.37349
480	CHEN-297	IPK	Peru	Ayacucho (Ayacucho)	highland	s	s	NA	G/G	NA	NA	yes	S3E7_batch1	SAMN16659489	SRS7644860	9.92624	5.37349
H00666	CHEN-299	IPK	Peru	NA	highland	s	b	0	G/G	NA	NA	yes	S3B9_batch1	SAMN16659462	SRS7644852	10.4557	7.06024
H00763	CHEN-322	IPK	Peru	NA	highland	s	s	0	missing_data	NA	NA	yes	S4G9_batch1	SAMN16659585	SRS7644719	9.00301	3.91566
H00685	CHEN-344	IPK	Peru	NA	coastal	b	b	2.8	G/G	NA	NA	yes	S3H5_batch1	SAMN16659511	SRS7644763	6.15795	3.54217
H00862	CHEN-350	IPK	Peru	NA	highland	b	b	3.3	G/G	NA	NA	yes	S4G4_batch1	SAMN16659580	SRS7644714	9.37514	4.28916
H00670	CHEN-354	IPK	Peru	Checacupe (Chuquibambilla)	highland	b	b	4.4	G/C	NA	NA	yes	S3F3_batch1	SAMN16659495	SRS7644867	10.9426	6.03614
H00776	CHEN-411	IPK	Peru	NA	highland	s	s	0	G/G	NA	NA	yes	S3F2_batch1	SAMN16659494	SRS7644866	8.83922	4.42169
378	CHEN-413	IPK	Peru	Checacupe (Alcobamba)	highland	s	s	0	missing_data	NA	NA	yes	S4H10_batch1	SAMN16659587	SRS7644721	7.06984	2.73494
H00774	CHEN-416	IPK	Peru	NA	highland	b	b	2.6	C/C	NA	NA	yes	S3F5_batch1	SAMN16659497	SRS7644869	11.3406	5.96386
621	CHEN-423	NA	NA	NA	NA	b	b	NA	NA	NA	NA	no	NA	NA	NA	NA	NA
H00006	CHEN-465	IPK	Peru	NA	highland	s	s	0	C/C	0.1	0.1	yes	S1D2_batch1	SAMN16659327	SRS7644950	8.53489	4.80723
H00669	CHEN-470	IPK	Peru	Acomayo (Acopia)	highland	b	b	2.6	G/G	NA	NA	yes	S1F5_batch1	SAMN16659349	SRS7644805	8.88941	4.6506
H00079	CHEN-69	IPK	Peru	Puno	highland	s	s	0	G/C	0.1	0.1	yes	S4C6_batch1	SAMN16659540	SRS7644894	8.80218	4.24096
H00810	CHEN-89	IPK	Peru	Anden um Cajamarca	highland	s	b	0	G/G	NA	NA	yes	S3A3_batch1	SAMN16659449	SRS7644837	8.05731	4.6506
H00837	CHEN-91	IPK	Peru	Trujillo: Felder auf dem GelÃƒÂ¤nde der UniversitÃƒÂ¤t	highland	b	b	3.2	G/G	3.98769	5.27667	yes	S2B8_batch1	SAMN16659392	SRS7644975	14.2496	6.09639
469	Cherry Vanilla	re-sequenced line	USA	Oregon	NA	b	b	1.8	NA	1.00091	3.12012	no	NA	NA	NA	NA	NA
H00700	D-10003	IPK	Peru	NA	highland	b	b	1.9	G/G	NA	NA	yes	S3F10_batch1	SAMN16659493	SRS7644865	8.82386	4.54217
H00744	D-11893	IPK	Peru	NA	highland	b	b	3.5	G/G	NA	NA	yes	S3E8_batch1	SAMN16659490	SRS7644862	7.14364	3.18072
H00799	D-11980	IPK	Peru	Canchis (Raqchi)	highland	b	b	1.8	G/G	3.42797	5.82593	yes	S1E2_batch1	SAMN16659336	SRS7644791	9.40692	5.6988
H00868	D-12014	NA	NA	NA	NA	b	b	5.8	NA	3.62719	5.10704	no	NA	NA	NA	NA	NA
H00683	D-12021	IPK	Peru	Yanaoca (Tungasuca)	highland	b	b	4	C/C	NA	NA	yes	S3C2_batch1	SAMN16659465	SRS7644855	9.49242	5.78313
H00037	D-12040	IPK	Bolivia	Tolapampa	NA	b	b	1.7	NA	NA	NA	no	NA	NA	NA	NA	NA
607	D-12087	IPK	Peru	Anta (Chamancaya)	highland	b	b	NA	G/G	NA	NA	yes	S1D8_batch1	SAMN16659333	SRS7644788	9.23002	5.31325
H00615	D-12123	IPK	Peru	Canchis (Tinta)	coastal	b	b	3.1	G/G	5.10347	6.75043	yes	S3B1_batch1	SAMN16659456	SRS7644845	8.32729	4.87952
H00839	D-12166	IPK	Bolivia	Patacamaya (La Paz)	highland	s	b	0	C/C	NA	NA	yes	S2G8_batch1	SAMN16659437	SRS7644699	9.02511	4.16867
H00706	D-12176	IPK	Peru	Hircashuro (Cusco)	highland	b	b	3.1	G/G	NA	NA	yes	S2H8_batch1	SAMN16659446	SRS7644833	9.3764	4.43373
H00755	D-12181	IPK	Bolivia	Patacamaya (La Paz)	highland	s	s	0	C/C	NA	NA	yes	S3G3_batch1	SAMN16659502	SRS7644876	9.77742	5.46988
H00803	D-12183	IPK	Peru	Layo Conchapata (Cusco)	highland	s	b	0	G/G	NA	NA	yes	S2A1_batch1	SAMN16659376	SRS7644958	6.09266	2.44578
H00025	D-12184	IPK	Peru	Puno (UNTA - Universidad Nacional TÃƒÂ©cnica del Altiplano)	highland	s	s	0	C/C	0.1	0.1	yes	S1G11_batch1	SAMN16659356	SRS7644912	9.50762	3.80723
H00836	D-12208	IPK	Bolivia	Condoriri (Potosi)	highland	b	b	2.5	G/G	NA	NA	yes	S1H8_batch1	SAMN16659374	SRS7644957	6.97337	4.18072
434	D-12214	NA	NA	NA	NA	b	b	1.9	NA	NA	NA	no	NA	NA	NA	NA	NA
H00139	D-12251	IPK	Peru	Llocalla	highland	b	b	5.3	missing_data	NA	NA	yes	S3F8_batch1	SAMN16659500	SRS7644874	5.83524	2.89157
H00687	D-12253	IPK	Bolivia	Tambokasa (Potosi)	highland	b	b	1.6	G/G	NA	NA	yes	S4C7_batch1	SAMN16659541	SRS7644895	8.15773	2.27711
H00725	D-12256	IPK	Peru	Juli (Canchis)	highland	s	s	0	G/G	0.1	0.1	yes	S3E9_batch1	SAMN16659491	SRS7644863	10.065	5.07229
H00788	D-12309	IPK	Peru	NA	highland	s	s	0	G/G	NA	NA	yes	S3E3_batch1	SAMN16659485	SRS7644757	9.13363	5.0241
H00766	D-12353	IPK	Peru	NA	highland	b	b	1.6	C/C	NA	NA	yes	S3F6_batch1	SAMN16659498	SRS7644870	8.07687	4.28916
H00855	D-12354	IPK	Peru	NA	highland	s	s	0	C/C	NA	NA	yes	S2F10_batch1	SAMN16659421	SRS7644831	9.37797	4.24096
H00151	D-12357	IPK	Peru	Illaaiyo (Cusco)	highland	b	b	1.1	G/G	NA	NA	yes	S1D7_batch1	SAMN16659332	SRS7644787	9.4321	4.71084
H00819	D-12359	NA	NA	NA	NA	s	s	0	NA	NA	NA	no	NA	NA	NA	NA	NA
H00739	D-12362	IPK	Peru	Layo Conchapata (Cusco)	highland	s	b	0	G/G	NA	NA	yes	S4D6_batch1	SAMN16659551	SRS7644907	9.15364	3.3012
H00688	D-12387	IPK	Peru	Puno (UNTA - Universidad Nacional TÃƒÂ©cnica del Altiplano)	highland	s	s	0	C/C	NA	NA	yes	S2C5_batch1	SAMN16659398	SRS7644734	10.1527	5.51807
H00768	D-12393	IPK	Peru	Puno (UNTA - Universidad Nacional TÃƒÂ©cnica del Altiplano)	highland	s	s	0	G/C	NA	NA	yes	S3C4_batch1	SAMN16659467	SRS7644737	8.89139	4.24096
H00806	D-12397	IPK	Peru	Hircashuro (Cusco)	highland	b	b	1.8	G/G	NA	NA	yes	S2D11_batch1	SAMN16659404	SRS7644812	9.65127	4.16867
H00765	D-12405	IPK	Peru	Layo (Cusco)	highland	s	s	0	C/C	NA	NA	yes	S1H10_batch1	SAMN16659366	SRS7644923	7.64232	4.39759
550	D-12411	IPK	Peru	Canas - Cusco - Langui	NA	b	b	NA	NA	NA	NA	no	NA	NA	NA	NA	NA
H00846	D-12415	NA	NA	NA	NA	b	b	3.9	NA	NA	NA	no	NA	NA	NA	NA	NA
479	D-9992	IPK	Peru	Acomayo (Tupahuasi)	highland	b	b	NA	C/C	NA	NA	yes	S3F7_batch1	SAMN16659499	SRS7644871	10.8676	5.26506
H00333	Kurmi	re-sequenced line	Bolivia	NA	NA	s	s	0	NA	NA	NA	no	NA	NA	NA	NA	NA
H00366	Ollague	re-sequenced line	Chile	NA	NA	b	b	5	NA	NA	NA	no	NA	NA	NA	NA	NA
H00684	PI-510545	NA	NA	NA	NA	s	s	0	NA	0.1	0.1	no	NA	NA	NA	NA	NA
H00737	PI-510546	USDA	Peru	NA	highland	b	b	4.1	G/G	2.03707	3.82333	yes	S4C5_batch1	SAMN16659539	SRS7644892	8.98245	4.09639
H00850	PI-510549	USDA	Peru	NA	highland	s	s	0	C/C	NA	NA	yes	S2D8_batch1	SAMN16659409	SRS7644817	7.64254	3.3012
H00023	PI-584524	USDA	Chile	NA	coastal	b	b	3.7	G/G	0.526396	2.83673	yes	S1B9_batch1	SAMN16659314	SRS7644702	7.89151	4.98795
H00053	PI-614882	NA	NA	NA	NA	b	b	1.4	NA	NA	NA	no	NA	NA	NA	NA	NA
H00831	PI-614883	NA	NA	NA	NA	b	b	3.8	NA	NA	NA	no	NA	NA	NA	NA	NA
H00022	PI-614885	USDA	Chile	Bio-Bio	coastal	b	b	3.3	G/G	4.60753	6.91113	yes	S1C9_batch1	SAMN16659323	SRS7644783	7.54227	4.21687
H00081	PI-614886	NA	NA	NA	NA	b	b	2	NA	0.939339	4.36895	no	NA	NA	NA	NA	NA
H00113	PI-614914	NA	NA	NA	NA	b	b	0	NA	NA	NA	no	NA	NA	NA	NA	NA
H00287	PI-614927	USDA	Bolivia	La Paz	coastal	b	b	1.6	G/G	4.56562	5.76143	yes	S1B1_batch1	SAMN16659308	SRS7644963	7.88824	4.79518
H00650	PI-614934	NA	NA	NA	NA	b	b	3	NA	NA	NA	no	NA	NA	NA	NA	NA
H00716	PI-634917	NA	NA	NA	NA	b	b	2.6	NA	3.4525	5.22322	no	NA	NA	NA	NA	NA
H00029	PI-634923	NA	NA	NA	NA	b	b	2.5	NA	3.21632	4.45811	no	NA	NA	NA	NA	NA
H00689	PI-665277	USDA	Bolivia	La Paz	highland	b	b	4.4	G/G	NA	NA	yes	S4E8_batch1	SAMN16659563	SRS7644943	9.83491	4.28916
H00561	PI-634925	USDA	Chile	NA	coastal	b	b	2.1	G/G	15.0418	19.7759	yes	S2H3_batch1	SAMN16659441	SRS7644704	6.23916	3.3494
H00560	BO-31	NA	Chile	NA	NA	b	b	NA	NA	2.08045	5.78098	no	NA	NA	NA	NA	NA
H00559	BO-32	NA	Chile	NA	coastal	b	b	4.7	G/G	1.85041	5.51418	yes	S2B2_batch1	SAMN16659386	SRS7644970	7.05486	2.50602
H00558	NL-6	NA	NA	NA	NA	b	b	2.6	NA	1.94086	3.70553	no	NA	NA	NA	NA	NA
H00557	BO-03	NA	Chile	NA	coastal	b	b	3.9	G/G	3.58831	Inf	yes	S2G2_batch1	SAMN16659432	SRS7644694	8.32984	4.27711
H00556	CHEN-415	IPK	Peru	Acomayo (Tupahuasi)	highland	b	b	1.8	G/G	NA	NA	yes	S2H2_batch1	SAMN16659440	SRS7644703	6.81357	2.60241
H00555	PI-614880	NA	NA	NA	NA	b	b	3.5	NA	NA	NA	no	NA	NA	NA	NA	NA
H00554	BO-29	NA	Chile	NA	NA	b	b	NA	NA	1.21535	3.73882	no	NA	NA	NA	NA	NA
H00553	BO-46-2	NA	Chile	NA	coastal	b	b	3.2	G/G	3.64441	9.02174	yes	S2D1_batch1	SAMN16659402	SRS7644811	9.49741	5.6747
H00552	CHEN-401	IPK	Peru	NA	highland	b	b	3.4	G/G	NA	NA	yes	S4E4_batch1	SAMN16659559	SRS7644938	9.99665	5.36145
H00549	CHEN-412	IPK	Peru	NA	highland	b	b	2.1	G/G	NA	NA	yes	S4C3_batch1	SAMN16659537	SRS7644890	8.74907	3.95181
H00547	D-11889	IPK	Argentina	NA	coastal	b	b	2	G/G	4.61006	5.63538	yes	S2C10_batch1	SAMN16659394	SRS7644978	10.3011	4.6747
H00546	D-12409	IPK	Bolivia	Condoriri (Potosi)	highland	s	s	0	C/C	NA	NA	yes	S2D10_batch1	SAMN16659403	SRS7644810	9.94115	4.61446
H00545	BO-51	NA	Chile	NA	coastal	b	b	1.5	G/G	3.14984	8.16884	yes	S2G10_batch1	SAMN16659430	SRS7644692	9.03349	5.42169
H00543	D-11943	IPK	Peru	NA	highland	s	s	0	G/C	NA	NA	yes	S2B9_batch1	SAMN16659393	SRS7644976	9.2089	4
H00542	CHEN-71	IPK	Bolivia	Bolivia	highland	s	s	0	C/C	NA	NA	yes	S2C9_batch1	SAMN16659401	SRS7644808	7.9479	3.50602
H00539	D-12162	IPK	Peru	Canas - Cusco - Langui	highland	s	s	0	C/C	NA	NA	yes	S4D11_batch1	SAMN16659546	SRS7644900	7.05019	2.77108
H00535	PI-510540	NA	NA	NA	NA	b	b	1.6	NA	NA	NA	no	NA	NA	NA	NA	NA
H00534	CHEN-397	IPK	Peru	Checacupe (Alcobamba)	highland	b	b	1.6	G/G	NA	NA	yes	S3D10_batch1	SAMN16659473	SRS7644744	7.15538	3.18072
H00528	D-12401	NA	NA	NA	NA	s	s	0	NA	NA	NA	no	NA	NA	NA	NA	NA
H00527	PI-510543	NA	NA	NA	NA	s	s	0	NA	NA	NA	no	NA	NA	NA	NA	NA
H00526	Ames-13760	USDA	USA	New Mexico	coastal	s	s	0	C/C	NA	NA	yes	S1G10_batch1	SAMN16659355	SRS7644911	7.54444	3.78313
H00525	BO-16	NA	Chile	NA	coastal	b	b	3.8	G/G	3.42839	6.91703	yes	S1A9_batch1	SAMN16659307	SRS7644927	10.9418	6.55422
H00524	Vikinga	NA	unknown	NA	coastal	s	s	0	C/C	NA	NA	yes	S1E9_batch1	SAMN16659342	SRS7644798	8.99465	5.18072
H00523	CHEN-33	IPK	unknown	NA	coastal	b	b	5	G/G	3.11389	3.95303	yes	S1F9_batch1	SAMN16659353	SRS7644909	6.94734	4.62651
H00522	PI-634924	USDA	Chile	Iloca	coastal	b	b	2.4	G/G	5.61208	6.48955	yes	S1H9_batch1	SAMN16659375	SRS7644956	7.48088	4.96386
H00521	NSL-86649	NA	unknown	NA	coastal	b	b	1.9	G/G	3.56422	7.66921	yes	S2E1_batch1	SAMN16659411	SRS7644820	6.93751	2.84337
H00518	BO-17	NA	Chile	NA	coastal	b	b	3.2	G/G	1.93157	4.33197	yes	S4B8_batch1	SAMN16659532	SRS7644885	7.24906	3.27711
H00517	D-12282	IPK	Argentina	NA	coastal	b	b	3.1	G/G	7.26661	9.81226	yes	S4C8_batch1	SAMN16659542	SRS7644896	8.30366	3.7561
H00516	Ames-13742	USDA	USA	New Mexico	coastal	b	b	2.7	G/G	3.15779	3.93148	yes	S4F8_batch1	SAMN16659574	SRS7644707	8.08716	3.84337
H00515	Nde-09	NA	Chile	NA	coastal	b	b	0.7	G/G	1.36429	3.23609	yes	S4G8_batch1	SAMN16659584	SRS7644718	7.97224	3.03614
H00513	D-12320	IPK	Peru	Ilave (Chocallalla)	highland	s	s	0	C/C	0.1	0.1	yes	S4H8_batch1	SAMN16659594	SRS7644729	7.30032	2.79518
H00512	D-12289	IPK	Peru	Pomata (Puno)	highland	s	s	0	C/C	0.1	0.1	yes	S2H6_batch1	SAMN16659444	SRS7644832	8.81149	3.73494
H00511	CHEN-256	IPK	Peru	Lampa Grande (Pomata)	highland	s	s	0	C/C	NA	NA	yes	S2A5_batch1	SAMN16659379	SRS7644961	10.8657	6.3253
H00510	Bouchane-4	NA	unknown	NA	coastal	b	b	2.5	G/G	1.67129	3.19763	yes	S2E5_batch1	SAMN16659416	SRS7644826	8.82079	3.74699
H00509	BO-30	NA	Chile	NA	coastal	b	b	4.1	G/G	2.37317	4.95385	yes	S2F5_batch1	SAMN16659426	SRS7644984	6.50961	3.3253
H00508	Ames-13731	USDA	USA	New Mexico	coastal	b	b	3.1	G/G	2.3457	3.15521	yes	S2A4_batch1	SAMN16659378	SRS7644960	7.30127	3.86747
H00503	D-9985	IPK	Peru	Acomayo (Santo Domingo)	highland	b	b	2.8	G/G	NA	NA	yes	S4F6_batch1	SAMN16659572	SRS7644952	8.83909	4.77108
H00502	Ames-13743	USDA	Chile	NA	coastal	b	b	3.2	G/G	1.76008	3.29827	yes	S1B8_batch1	SAMN16659313	SRS7644691	7.92865	4.38554
H00501	Ames-13730	USDA	USA	New Mexico	coastal	b	b	2.2	G/G	NA	NA	yes	S1C8_batch1	SAMN16659322	SRS7644772	9.28551	4.96386
H00499	D-12037	IPK	Bolivia	Tolapampa	highland	b	b	3.2	G/G	NA	NA	yes	S1F8_batch1	SAMN16659352	SRS7644908	8.63269	5.09639
H00498	CHEN-389	IPK	Peru	NA	highland	b	b	2.7	G/G	3.51766	8.07571	yes	S1A7_batch1	SAMN16659305	SRS7644807	8.13111	4.59036
H00495	Ames-13738	USDA	USA	New Mexico	coastal	b	b	3.6	G/G	2.63862	7.22912	yes	S1F7_batch1	SAMN16659351	SRS7644906	7.55028	3.92771
H00494	CHEN-140	IPK	Bolivia	Yamparais (Tarija)	coastal	b	b	3.7	G/G	NA	NA	yes	S3E4_batch1	SAMN16659486	SRS7644758	8.10256	3.96386
H00493	CHEN-450	IPK	Peru	Encanada (Cajamarca)	highland	s	b	0	C/C	NA	NA	yes	S3F4_batch1	SAMN16659496	SRS7644868	8.56846	5.16867
H00491	CHEN-391	IPK	Peru	NA	coastal	b	b	2.2	G/G	NA	NA	yes	S3H4_batch1	SAMN16659510	SRS7644762	5.71112	3.10843
H00490	D-12120	IPK	Peru	Canas - Cusco - Langui	highland	s	s	0	G/C	0.1	0.1	yes	S3B3_batch1	SAMN16659457	SRS7644846	11.6152	6.80723
H00489	CHEN-430	IPK	Peru	NA	highland	b	b	3.4	C/C	NA	NA	yes	S3D3_batch1	SAMN16659475	SRS7644746	9.40969	4.66265
H00488	03-21-072RM	NA	Peru	NA	highland	b	b	3.3	G/G	NA	NA	yes	S3H3_batch1	SAMN16659509	SRS7644760	9.29132	6.13253
H00485	D-12114	IPK	Peru	Carias (Cusco)	highland	b	b	3	C/C	NA	NA	yes	S3D9_batch1	SAMN16659481	SRS7644753	10.8224	5.25301
H00484	D-12329	IPK	Bolivia	Vente	highland	b	b	3.5	C/C	NA	NA	yes	S3G9_batch1	SAMN16659507	SRS7644881	11.5843	5.08434
H00482	CHEN-199	IPK	Bolivia	Condoriri (Potosi)	highland	s	s	0	C/C	NA	NA	yes	S3D8_batch1	SAMN16659480	SRS7644752	9.34144	3.0241
H00480	CHEN-182	IPK	Peru	NA	highland	b	b	2.9	missing_data	NA	NA	yes	S3G8_batch1	SAMN16659506	SRS7644880	7.65303	4.60241
H00477	D-12268	IPK	Peru	Juli (Canchis)	highland	s	s	0	G/G	NA	NA	yes	S3C7_batch1	SAMN16659470	SRS7644741	8.92929	4.78313
H00476	D-12424	IPK	Bolivia	Condoriri (Potosi)	highland	b	b	2.7	G/G	NA	NA	yes	S3D7_batch1	SAMN16659479	SRS7644750	9.19919	3.79518
H00475	EMBRAPA-Brazil	NA	unknown	NA	coastal	b	b	3.4	G/G	1.7659	3.91486	yes	S4A7_batch1	SAMN16659521	SRS7644774	8.19433	4.09639
H00474	Ames-13726	USDA	USA	New Mexico	coastal	b	b	2.6	G/G	1.57929	1.90483	yes	S1D11_batch1	SAMN16659326	SRS7644939	7.52913	3.48193
H00473	D-12175	IPK	Peru	Unasuyo (Cusco)	highland	s	s	0	C/C	NA	NA	yes	S1E11_batch1	SAMN16659335	SRS7644790	8.72892	5.31325
H00472	D-9973	IPK	Peru	Canchis (Cusco)	highland	b	b	1.4	G/G	NA	NA	yes	S1F11_batch1	SAMN16659345	SRS7644801	7.47839	3.60241
H00470	CHEN-382	IPK	Peru	Checacupe (Alcobamba)	highland	b	b	2.4	G/G	NA	NA	yes	S1C10_batch1	SAMN16659316	SRS7644849	8.46484	4.13253
H00469	BO-13	NA	Chile	NA	coastal	b	b	3.6	G/G	1.78973	6.1505	yes	S1D10_batch1	SAMN16659325	SRS7644905	6.98008	3.73494
H00468	D-12345	IPK	Peru	NA	highland	s	s	0	C/C	NA	NA	yes	S1G4_batch1	SAMN16659359	SRS7644915	11.43	6.10843
H00467	D-12220	IPK	Peru	Ilave (Chicochata)	highland	s	s	0	C/C	NA	NA	yes	S1H4_batch1	SAMN16659370	SRS7644928	11.0272	6.04819
H00463	D-12036	IPK	Peru	Canchis (Raqchi)	highland	b	b	3.9	G/G	5.46369	6.5241	yes	S1F3_batch1	SAMN16659347	SRS7644803	7.69644	4.38554
H00462	Baer-II	NA	unknown	NA	coastal	b	b	3.1	G/G	3.31852	8.0493	yes	S1G3_batch1	SAMN16659358	SRS7644914	10.2658	5.95181
H00461	CHEN-420	IPK	Peru	NA	highland	s	s	0	C/C	NA	NA	yes	S1H3_batch1	SAMN16659369	SRS7644926	11.3115	5.75904
H00460	Ames-13749	USDA	USA	New Mexico	coastal	b	b	3.3	G/G	2.42304	4.45397	yes	S1H7_batch1	SAMN16659373	SRS7644955	6.63106	4.09639
H00459	Ames-13735	USDA	USA	New Mexico	coastal	b	b	2.9	G/G	3.29889	3.9266	yes	S1B6_batch1	SAMN16659312	SRS7644829	8.86488	4.60241
H00458	Ames-13722	USDA	USA	New Mexico	coastal	b	b	2	G/G	4.1743	4.79749	yes	S1C6_batch1	SAMN16659320	SRS7644873	8.87504	5.42169
H00456	Ames-13745	USDA	USA	New Mexico	coastal	b	b	4	G/G	1.93049	3.08264	yes	S1E6_batch1	SAMN16659340	SRS7644796	8.21638	4.86747
H00453	BO-40	NA	Chile	NA	coastal	b	b	3.3	G/G	NA	NA	yes	S1H6_batch1	SAMN16659372	SRS7644930	8.22786	4.92771
H00452	NSL-86628	NA	unknown	NA	coastal	b	b	2.1	G/G	1.77496	3.06724	yes	S1A5_batch1	SAMN16659303	SRS7644784	6.87237	4.43373
H00451	CHEN-358	IPK	Peru	Acomayo (Marcacongo)	highland	b	b	1.2	G/G	NA	NA	yes	S4A2_batch1	SAMN16659517	SRS7644769	6.62045	3
H00450	D-12182	IPK	Peru	Canas - Cusco - Langui	highland	b	b	3.1	G/G	NA	NA	yes	S4F2_batch1	SAMN16659568	SRS7644948	9.4778	5.01205
H00449	D-12413	IPK	Bolivia	Condoriri (Potosi)	highland	b	b	0	G/G	NA	NA	yes	S4G2_batch1	SAMN16659578	SRS7644711	8.01891	3.89157
H00442	PI-478408	USDA	Bolivia	La Paz	highland	b	b	1.5	G/G	NA	NA	yes	S4C9_batch1	SAMN16659543	SRS7644897	8.63186	3.43373
H00440	PI-614920	USDA	Bolivia	Oruro	highland	b	b	5.1	G/G	4.28842	5.67037	yes	S4F9_batch1	SAMN16659575	SRS7644708	9.90349	4.61446
H00438	PI-478418	USDA	Bolivia	Potosi	highland	b	b	3.7	G/G	NA	NA	yes	S3B5_batch1	SAMN16659459	SRS7644848	7.50724	3.6506
H00437	D-12350	IPK	Peru	NA	highland	s	s	0	G/G	NA	NA	yes	S3C5_batch1	SAMN16659468	SRS7644738	10.3386	5.40964
H00436	Ames-13757	USDA	USA	New Mexico	coastal	b	b	2.4	G/G	NA	NA	yes	S3D5_batch1	SAMN16659477	SRS7644748	8.86515	5.12048
H00435	PI-634918	USDA	Chile	Cajon	coastal	b	b	3.1	G/G	3.53243	6.519	yes	S3E5_batch1	SAMN16659487	SRS7644759	8.37048	4.45783
H00434	CHEN-302	IPK	Peru	Carias (Cusco)	highland	b	b	4.2	G/G	NA	NA	yes	S3G5_batch1	SAMN16659504	SRS7644877	11.1298	6.01205
H00431	BO-52	NA	Chile	NA	highland	b	b	2.8	missing_data	2.76155	Inf	yes	S3D4_batch1	SAMN16659476	SRS7644747	7.23916	3.81928
H00426	BO-60	NA	Chile	NA	highland	b	b	2.1	C/C	2.99737	4.9601	yes	S3D6_batch1	SAMN16659478	SRS7644749	8.11573	4.6747
H00424	PI-510537	NA	NA	NA	NA	s	s	0	NA	NA	NA	no	NA	NA	NA	NA	NA
H00420	PI-587173	NA	NA	NA	NA	b	b	2.7	NA	NA	NA	no	NA	NA	NA	NA	NA
H00419	D-9994	NA	NA	NA	NA	b	b	1.9	NA	NA	NA	no	NA	NA	NA	NA	NA
H00417	Ames-13755	USDA	USA	New Mexico	coastal	b	b	2.3	G/G	2.7358	5.1957	yes	S2E4_batch1	SAMN16659415	SRS7644824	7.94626	3.15663
H00416	Ames-13754	USDA	USA	New Mexico	coastal	b	b	3.1	G/G	2.94533	4.12839	yes	S2G4_batch1	SAMN16659434	SRS7644696	8.06666	2.84337
H00415	Chucapaca	re-sequenced line	Bolivia	NA	NA	s	s	0	NA	NA	NA	no	NA	NA	NA	NA	NA
H00414	D-12079	IPK	Peru	Anta (Chamancaya)	highland	b	b	1.2	G/G	NA	NA	yes	S2B3_batch1	SAMN16659387	SRS7644969	8.75296	4.60241
H00413	Redhead	11 releaseed varieties	unknown	NA	coastal	b	b	0	G/G	1.3971	4.78756	yes	S2D3_batch1	SAMN16659405	SRS7644814	6.09965	2.50602
H00412	CHEN-64	IPK	unknown	NA	coastal	b	b	2.5	G/G	7.66857	8.65901	yes	S2F3_batch1	SAMN16659424	SRS7644982	8.81038	5.13253
H00411	CHEN-222	IPK	Bolivia	Alto La Paz (La Paz)	highland	s	s	0	C/C	NA	NA	yes	S2G3_batch1	SAMN16659433	SRS7644695	7.55326	2.63855
H00409	CHEN-128	IPK	Bolivia	Tarabuco (Sucre)	highland	b	b	2.6	G/G	NA	NA	yes	S2F8_batch1	SAMN16659428	SRS7644985	7.43694	3.06024
H00408	D-10005	IPK	Peru	Acomayo (Sangarora Yananpa)	highland	b	b	3.2	G/G	NA	NA	yes	S2B7_batch1	SAMN16659391	SRS7644977	7.60197	3.6506
H00405	CHEN-291	IPK	Peru	Acomayo (Yanapampa)	highland	b	b	5.5	G/G	NA	NA	yes	S1E5_batch1	SAMN16659339	SRS7644794	7.90882	4.12048
H00403	PI-614887	USDA	Chile	Bio-Bio	coastal	b	b	3.6	G/G	6.57526	8.93215	yes	S1H5_batch1	SAMN16659371	SRS7644929	8.52762	4.81928
H00401	CHEN-160	NA	NA	NA	NA	b	b	7.4	NA	4.12065	6.39105	no	NA	NA	NA	NA	NA
H00397	CHEN-424	IPK	Peru	NA	highland	s	s	0	C/C	NA	NA	yes	S1F4_batch1	SAMN16659348	SRS7644804	9.46517	5.78313
H00395	Ames-13737	USDA	USA	New Mexico	coastal	b	b	2.5	G/G	1.29202	1.70356	yes	S4F11_batch1	SAMN16659567	SRS7644947	6.83793	3.62651
H00394	Titicaca	NA	unknown	NA	coastal	b	b	2.1	G/G	2.08399	5.29742	yes	S4B6_batch1	SAMN16659530	SRS7644883	8.4489	4.61446
H00393	D-12229	IPK	Peru	Canchis (Raqchi)	highland	b	b	3.1	missing_data	NA	NA	yes	S4H11_batch1	SAMN16659588	SRS7644722	4.95424	2.0241
H00391	BO-63	NA	Chile	NA	coastal	b	b	2.7	G/G	3.29032	4.85903	yes	S2F11_batch1	SAMN16659422	SRS7644979	8.67366	3.61446
H00388	PI-634919	USDA	Chile	NA	coastal	b	b	3.9	G/G	3.05176	5.38183	yes	S2H11_batch1	SAMN16659439	SRS7644701	10.154	4.60241
H00387	CHEN-224	IPK	Peru	Canchis (Marg qchabamba)	highland	b	b	1.7	missing_data	NA	NA	yes	S2A10_batch1	SAMN16659377	SRS7644959	5.39956	1.74699
H00386	CHEN-220	IPK	Bolivia	Corocoro (Potosi)	highland	s	s	0	C/C	NA	NA	yes	S2B10_batch1	SAMN16659385	SRS7644968	10.6733	5.07229
H00385	CHEN-192	NA	NA	NA	NA	b	b	NA	NA	NA	NA	no	NA	NA	NA	NA	NA
H00384	D-12038	NA	NA	NA	NA	s	s	NA	NA	NA	NA	no	NA	NA	NA	NA	NA
H00382	D-10004	IPK	Peru	Acomayo (Acopia)	NA	b	b	1.9	NA	NA	NA	no	NA	NA	NA	NA	NA
H00379	D-12135	IPK	Peru	Llocalla	highland	b	b	5.7	G/G	NA	NA	yes	S4C10_batch1	SAMN16659535	SRS7644888	8.58673	4.95181
H00375	PI-614881	NA	NA	NA	NA	b	b	1.9	NA	NA	NA	no	NA	NA	NA	NA	NA
H00374	D-11924	IPK	Peru	NA	highland	s	s	0	C/C	0.1	0.1	yes	S2C7_batch1	SAMN16659400	SRS7644809	9.66847	4.85542
H00373	CHEN-342	IPK	Peru	Checacupe (Alcobamba)	highland	b	b	2.5	G/G	NA	NA	yes	S2E7_batch1	SAMN16659418	SRS7644827	10.2338	4.14458
H00370	PI-614884	NA	NA	NA	NA	b	b	2.5	NA	NA	NA	no	NA	NA	NA	NA	NA
H00369	NSL-91567	NA	unknown	NA	coastal	b	b	3.7	G/G	2.02183	5.07398	yes	S2A6_batch1	SAMN16659380	SRS7644962	9.1261	4.12048
H00368	PI-614929	NA	NA	NA	NA	b	b	0	NA	NA	NA	no	NA	NA	NA	NA	NA
H00367	Ames-13740	USDA	USA	New Mexico	coastal	b	b	2.1	G/G	NA	NA	yes	S2E6_batch1	SAMN16659417	SRS7644825	7.38474	3.49398
H00360	Kamiri	NA	unknown	NA	highland	s	s	0	G/C	NA	NA	yes	S4D10_batch1	SAMN16659545	SRS7644899	8.19195	2.48193
H00359	Pasankalla	NA	NA	NA	NA	s	b	0	NA	NA	NA	no	NA	NA	NA	NA	NA
H00357	CHEN-144	IPK	Bolivia	Liquipalca (La Paz)	highland	s	s	0	C/C	NA	NA	yes	S4E11_batch1	SAMN16659556	SRS7644935	6.04156	2.66265
H00355	CHEN-398	NA	NA	NA	NA	b	b	3	NA	NA	NA	no	NA	NA	NA	NA	NA
H00352	D-11973	NA	NA	NA	NA	b	b	NA	NA	NA	NA	no	NA	NA	NA	NA	NA
H00351	CHEN-141	IPK	Bolivia	Panduro (La Paz)	highland	b	b	3.2	G/G	3.65911	3.80187	yes	S3H9_batch1	SAMN16659514	SRS7644766	8.63059	4.92771
H00348	CHEN-427	IPK	Peru	NA	highland	s	s	0	G/C	0.1	0.1	yes	S3H8_batch1	SAMN16659513	SRS7644765	8.92919	4.89157
H00347	Kancolla	NA	NA	NA	NA	s	s	0	NA	NA	NA	no	NA	NA	NA	NA	NA
H00345	D-12020	IPK	Peru	Checacupe (Alcobamba)	highland	b	b	3.6	G/G	NA	NA	yes	S4H4_batch1	SAMN16659591	SRS7644726	8.50802	4.10843
H00340	D-11953	IPK	Peru	NA	highland	s	s	0	C/C	NA	NA	yes	S4A9_batch1	SAMN16659523	SRS7644776	8.43123	2.91566
H00338	BO-42	NA	Chile	NA	coastal	b	b	3.2	G/G	NA	NA	yes	S2E11_batch1	SAMN16659413	SRS7644822	8.26424	3.43373
H00335	Ames-19047	USDA	USA	Texas	coastal	b	b	0	G/G	2.7445	6.71696	yes	S1H1_batch1	SAMN16659365	SRS7644922	8.8916	5.45783
H00331	D-12160	IPK	Peru	Llocalla	NA	b	b	NA	NA	NA	NA	no	NA	NA	NA	NA	NA
H00320	PI-614888	USDA	Chile	Bio-Bio	NA	b	b	3	NA	4.36897	4.80726	no	NA	NA	NA	NA	NA
H00319	654	NA	NA	NA	NA	b	b	3.5	NA	NA	NA	no	NA	NA	NA	NA	NA
H00317	RU-2	Unknown - Argentina	United Kingdom	NA	coastal	b	b	3.8	G/G	NA	NA	yes	S4D8_batch1	SAMN16659553	SRS7644932	9.35072	5.62651
H00315	PUC-mix-green	NA	Chile	NA	coastal	b	b	3.1	G/G	2.16577	4.95149	yes	S1G8_batch1	SAMN16659363	SRS7644920	7.19939	3.72289
H00314	D-12258	IPK	Peru	Chucuito	NA	s	s	NA	NA	NA	NA	no	NA	NA	NA	NA	NA
H00311	RU-5	Unknown - Argentina	United Kingdom	NA	coastal	b	b	1.6	G/G	2.41294	7.25587	yes	S1D5_batch1	SAMN16659330	SRS7644785	9.48503	5.26506
H00308	Indian Quinoa	NA	unknown	NA	coastal	b	b	3.5	G/G	1.90405	6.65964	yes	S1E4_batch1	SAMN16659338	SRS7644793	7.81041	4.60241
H00305	D-12420	IPK	Bolivia	NA	highland	s	s	0	G/C	NA	NA	yes	S1A3_batch1	SAMN16659302	SRS7644872	10.8109	4.3012
H00301	CHEN-349	IPK	Peru	NA	highland	s	s	0	C/C	NA	NA	yes	S1A2_batch1	SAMN16659301	SRS7644857	9.33662	6.51807
H00299	D-12243	IPK	Peru	Juli (Canchis)	highland	s	s	0	C/C	0.226775	0.232991	yes	S1C2_batch1	SAMN16659317	SRS7644740	9.76198	5.01205
H00298	D-12196	IPK	Bolivia	Ulla Ulla (La Paz)	highland	s	s	0	C/C	NA	NA	yes	S1F2_batch1	SAMN16659346	SRS7644802	9.42278	5.80723
H00297	PI-665276	NA	NA	NA	NA	b	b	1.1	NA	NA	NA	no	NA	NA	NA	NA	NA
H00296	D-12225	NA	NA	NA	NA	s	s	0	NA	0.1	0.1	no	NA	NA	NA	NA	NA
