# Supplementary material for: Investigating the bHLH transcription factor TSARL1 as marker and regulator of saponin biosynthesis in Chenopodium quinoa
Source: J Sci Food Agric. 2025 Jun 13;105(13):7329–39. doi: 10.1002/jsfa.14436 (PMC12439090; doi:10.1002/jsfa.14436)
Supplement: Supplementary file 3 — Table S2. Scoring of emergence time and true leaf development. Table contains data on investigated accessions, categorised by saponin phenotype and site of origin, along with recorded scores for emergence time and the appearance of first true leaves. [file JSFA-105-7329-s001.xlsx]

## Sheet: Sheet 1
Accession	Saponin_Phenotype	Site_of_Origin	Days_after_sowing	Days_after_germination
D-10004	bitter	highland	7	10
D-10004	bitter	highland	7	8
D-10004	bitter	highland	7	8
D-10004	bitter	highland	7	9
D-10004	bitter	highland	7	8
D-10004	bitter	highland	6	9
D-10004	bitter	highland	7	9
D-10004	bitter	highland	7	9
D-10004	bitter	highland	6	10
D-10004	bitter	highland	7	9
D-10004	bitter	highland	6	8
D-10004	bitter	highland	6	10
PI-634918	bitter	others	9	8
PI-634918	bitter	others	10	8
CHEN-349	sweet	highland	6	9
CHEN-349	sweet	highland	7	8
CHEN-349	sweet	highland	8	7
CHEN-349	sweet	highland	7	8
CHEN-349	sweet	highland	7	9
CHEN-349	sweet	highland	7	8
CHEN-349	sweet	highland	8	8
CHEN-349	sweet	highland	7	10
CHEN-349	sweet	highland	8	9
CHEN-349	sweet	highland	8	10
CHEN-349	sweet	highland	7	9
D-12420	sweet	highland	8	8
D-12420	sweet	highland	7	9
D-12420	sweet	highland	7	9
D-12420	sweet	highland	7	8
D-12420	sweet	highland	8	9
D-12420	sweet	highland	8	8
D-12420	sweet	highland	7	9
D-12420	sweet	highland	6	9
D-12420	sweet	highland	6	10
D-12420	sweet	highland	8	8
D-12420	sweet	highland	7	8
Ames-13744	bitter	coastal	8	7
Ames-13744	bitter	coastal	9	7
Ames-13744	bitter	coastal	8	7
Ames-13744	bitter	coastal	8	8
Ames-13744	bitter	coastal	8	7
Ames-13744	bitter	coastal	7	8
Ames-13744	bitter	coastal	10	8
Ames-13744	bitter	coastal	7	9
Ames-13744	bitter	coastal	10	6
Ames-13744	bitter	coastal	8	7
CHEN-389	bitter	highland	8	8
CHEN-389	bitter	highland	7	9
CHEN-389	bitter	highland	7	9
CHEN-389	bitter	highland	7	8
CHEN-389	bitter	highland	8	8
CHEN-389	bitter	highland	8	8
CHEN-389	bitter	highland	7	8
CHEN-389	bitter	highland	7	9
CHEN-389	bitter	highland	7	9
CHEN-389	bitter	highland	8	8
CHEN-389	bitter	highland	8	9
BO-16	bitter	coastal	11	7
BO-16	bitter	coastal	10	7
BO-16	bitter	coastal	10	8
BO-16	bitter	coastal	10	7
PI-614927	bitter	coastal	8	8
PI-614927	bitter	coastal	8	8
PI-614927	bitter	coastal	8	9
PI-614927	bitter	coastal	9	9
PI-614927	bitter	coastal	8	8
PI-614927	bitter	coastal	8	8
PI-614927	bitter	coastal	8	9
PI-614927	bitter	coastal	8	8
Ames-13734	bitter	others	8	9
Ames-13734	bitter	others	7	10
Ames-13734	bitter	others	7	8
Ames-13734	bitter	others	8	10
Ames-13734	bitter	others	8	8
Ames-13734	bitter	others	9	8
Ames-13734	bitter	others	7	9
Ames-13734	bitter	others	10	8
Ames-13734	bitter	others	9	8
Ames-13734	bitter	others	7	9
Ames-13734	bitter	others	9	9
CHEN-160	bitter	others	6	9
CHEN-160	bitter	others	6	9
CHEN-160	bitter	others	6	8
CHEN-160	bitter	others	7	8
CHEN-160	bitter	others	8	8
CHEN-160	bitter	others	6	9
CHEN-160	bitter	others	6	9
CHEN-160	bitter	others	6	8
CHEN-160	bitter	others	8	8
CHEN-160	bitter	others	7	9
CHEN-160	bitter	others	6	8
CHEN-160	bitter	others	7	8
Ames-13735	bitter	others	7	8
Ames-13735	bitter	others	8	8
Ames-13735	bitter	others	8	8
Ames-13735	bitter	others	7	8
Ames-13735	bitter	others	8	8
Ames-13735	bitter	others	8	7
CHEN-382	bitter	highland	9	9
CHEN-382	bitter	highland	10	8
CHEN-382	bitter	highland	9	9
CHEN-382	bitter	highland	9	8
CHEN-382	bitter	highland	10	8
CHEN-382	bitter	highland	9	9
CHEN-382	bitter	highland	9	8
D-12243	sweet	highland	7	9
D-12243	sweet	highland	6	9
D-12243	sweet	highland	6	9
D-12243	sweet	highland	8	8
D-12243	sweet	highland	6	11
D-12243	sweet	highland	6	8
D-12243	sweet	highland	7	9
D-12243	sweet	highland	7	10
D-12243	sweet	highland	6	8
D-12243	sweet	highland	6	9
D-12243	sweet	highland	7	9
D-12243	sweet	highland	8	9
Ames-13722	bitter	others	8	7
Ames-13722	bitter	others	7	7
Ames-13722	bitter	others	8	7
Ames-13722	bitter	others	8	7
Ames-13722	bitter	others	7	8
Ames-13722	bitter	others	8	7
Ames-13722	bitter	others	8	7
Ames-13722	bitter	others	8	7
Ames-13722	bitter	others	8	7
Ames-13722	bitter	others	8	7
Ames-13722	bitter	others	8	7
Ames-13722	bitter	others	7	8
Ames-13730	bitter	others	8	9
Ames-13730	bitter	others	8	9
Ames-13730	bitter	others	8	8
Ames-13730	bitter	others	8	9
Ames-13730	bitter	others	8	8
Ames-13730	bitter	others	8	8
Ames-13730	bitter	others	8	9
Ames-13730	bitter	others	8	9
Ames-13730	bitter	others	9	9
Ames-13730	bitter	others	8	8
Ames-13730	bitter	others	8	9
Ames-13730	bitter	others	8	9
PI-614885	bitter	coastal	8	9
PI-614885	bitter	coastal	10	8
PI-614885	bitter	coastal	9	9
PI-614885	bitter	coastal	9	8
PI-614885	bitter	coastal	9	8
PI-614885	bitter	coastal	9	8
PI-614885	bitter	coastal	9	9
PI-614885	bitter	coastal	9	9
PI-614885	bitter	coastal	9	8
PI-614885	bitter	coastal	10	7
PI-614885	bitter	coastal	9	8
BO-13	bitter	coastal	10	8
BO-13	bitter	coastal	9	9
BO-13	bitter	coastal	9	9
BO-13	bitter	coastal	10	8
BO-13	bitter	coastal	9	9
BO-13	bitter	coastal	10	8
BO-13	bitter	coastal	10	8
BO-13	bitter	coastal	10	8
BO-13	bitter	coastal	9	9
BO-13	bitter	coastal	10	8
Ames-13726	bitter	others	6	11
Ames-13726	bitter	others	6	9
Ames-13726	bitter	others	7	9
Ames-13726	bitter	others	6	9
Ames-13726	bitter	others	7	8
Ames-13726	bitter	others	6	9
Ames-13726	bitter	others	6	9
Ames-13726	bitter	others	6	9
Ames-13726	bitter	others	6	9
Ames-13726	bitter	others	6	9
Ames-13726	bitter	others	7	8
Ames-13726	bitter	others	6	9
CHEN-465	sweet	highland	7	9
CHEN-465	sweet	highland	8	8
CHEN-465	sweet	highland	7	9
CHEN-465	sweet	highland	6	9
CHEN-465	sweet	highland	7	9
CHEN-465	sweet	highland	8	8
CHEN-465	sweet	highland	6	9
CHEN-465	sweet	highland	7	8
CHEN-465	sweet	highland	7	7
CHEN-465	sweet	highland	7	8
CHEN-465	sweet	highland	6	8
CHEN-465	sweet	highland	6	9
D-12401	sweet	others	9	9
D-12401	sweet	others	9	9
D-12175	sweet	highland	7	10
D-12175	sweet	highland	7	9
D-12175	sweet	highland	7	10
D-12175	sweet	highland	6	10
D-12175	sweet	highland	7	11
D-12175	sweet	highland	7	9
D-12175	sweet	highland	8	9
D-12175	sweet	highland	7	9
D-12175	sweet	highland	7	11
D-12175	sweet	highland	6	10
D-12175	sweet	highland	7	9
D-12175	sweet	highland	7	9
D-11980	bitter	highland	7	8
D-11980	bitter	highland	6	9
D-11980	bitter	highland	8	9
D-11980	bitter	highland	8	8
D-11980	bitter	highland	7	8
D-11980	bitter	highland	6	9
D-11980	bitter	highland	6	9
D-11980	bitter	highland	7	9
D-11980	bitter	highland	6	8
D-11980	bitter	highland	8	9
D-11980	bitter	highland	6	8
D-11980	bitter	highland	6	9
CHEN-291	bitter	highland	7	8
CHEN-291	bitter	highland	8	9
CHEN-291	bitter	highland	7	8
CHEN-291	bitter	highland	8	10
CHEN-291	bitter	highland	7	8
CHEN-291	bitter	highland	7	8
CHEN-291	bitter	highland	8	8
CHEN-291	bitter	highland	6	9
CHEN-291	bitter	highland	7	8
Ames-13745	bitter	coastal	8	7
Ames-13745	bitter	coastal	8	8
Ames-13745	bitter	coastal	8	7
Ames-13745	bitter	coastal	8	7
Ames-13745	bitter	coastal	7	8
Ames-13745	bitter	coastal	8	7
Ames-13745	bitter	coastal	7	7
Ames-13745	bitter	coastal	8	7
Ames-13745	bitter	coastal	8	8
Ames-13745	bitter	coastal	8	7
CHEN-126	sweet	highland	7	9
CHEN-126	sweet	highland	8	8
CHEN-126	sweet	highland	7	7
CHEN-126	sweet	highland	8	9
CHEN-126	sweet	highland	8	8
CHEN-126	sweet	highland	8	8
CHEN-126	sweet	highland	8	8
CHEN-126	sweet	highland	9	7
CHEN-126	sweet	highland	9	8
CHEN-126	sweet	highland	8	9
CHEN-126	sweet	highland	8	8
CHEN-126	sweet	highland	9	8
PI-510543	sweet	highland	8	10
PI-510543	sweet	highland	8	9
PI-510543	sweet	highland	8	10
PI-510543	sweet	highland	8	10
PI-510543	sweet	highland	8	10
PI-510543	sweet	highland	8	9
PI-510543	sweet	highland	8	10
PI-510543	sweet	highland	8	10
PI-510543	sweet	highland	8	9
PI-510543	sweet	highland	8	10
PI-510543	sweet	highland	8	10
D-9973	bitter	highland	8	10
D-12196	sweet	highland	6	9
D-12196	sweet	highland	6	9
D-12196	sweet	highland	6	8
D-12196	sweet	highland	6	9
D-12196	sweet	highland	6	9
D-12196	sweet	highland	7	9
D-12196	sweet	highland	6	8
D-12196	sweet	highland	8	8
D-12196	sweet	highland	6	9
D-12196	sweet	highland	7	8
D-12196	sweet	highland	6	8
D-12196	sweet	highland	6	9
D-12036	bitter	highland	6	9
D-12036	bitter	highland	7	8
D-12036	bitter	highland	7	8
D-12036	bitter	highland	6	8
D-12036	bitter	highland	7	9
D-12036	bitter	highland	6	8
D-12036	bitter	highland	6	8
D-12036	bitter	highland	7	9
D-12036	bitter	highland	6	8
D-12036	bitter	highland	6	8
D-12036	bitter	highland	6	9
D-12036	bitter	highland	6	9
CHEN-424	sweet	highland	8	7
CHEN-424	sweet	highland	7	9
CHEN-424	sweet	highland	7	8
CHEN-424	sweet	highland	6	9
CHEN-424	sweet	highland	7	9
CHEN-424	sweet	highland	7	9
CHEN-424	sweet	highland	7	8
CHEN-424	sweet	highland	7	9
CHEN-424	sweet	highland	6	9
CHEN-424	sweet	highland	7	8
CHEN-424	sweet	highland	6	8
CHEN-424	sweet	highland	7	8
CHEN-470	bitter	highland	7	8
CHEN-470	bitter	highland	6	9
CHEN-470	bitter	highland	7	9
CHEN-470	bitter	highland	7	8
CHEN-470	bitter	highland	7	9
CHEN-470	bitter	highland	8	10
CHEN-470	bitter	highland	8	10
CHEN-470	bitter	highland	8	8
CHEN-470	bitter	highland	7	9
CHEN-470	bitter	highland	6	9
Ames-13721	bitter	coastal	9	8
Ames-13721	bitter	coastal	8	8
Ames-13721	bitter	coastal	8	9
Ames-13721	bitter	coastal	9	8
Ames-13721	bitter	coastal	8	9
Ames-13721	bitter	coastal	9	8
Ames-13721	bitter	coastal	8	7
Ames-13721	bitter	coastal	9	9
Ames-13721	bitter	coastal	8	8
Ames-13721	bitter	coastal	10	8
Ames-13721	bitter	coastal	8	8
Ames-13721	bitter	coastal	8	9
Ames-13738	bitter	coastal	10	7
Ames-13738	bitter	coastal	10	8
Ames-13738	bitter	coastal	9	9
Ames-13738	bitter	coastal	9	8
Ames-13738	bitter	coastal	11	7
Ames-13738	bitter	coastal	8	9
D-12037	bitter	highland	8	9
D-12037	bitter	highland	8	8
D-12037	bitter	highland	8	8
D-12037	bitter	highland	8	8
D-12037	bitter	highland	8	9
D-12037	bitter	highland	8	8
D-12037	bitter	highland	8	8
D-12037	bitter	highland	7	8
D-12037	bitter	highland	8	8
D-12037	bitter	highland	8	8
D-12037	bitter	highland	8	8
D-12037	bitter	highland	8	9
CHEN-33	bitter	coastal	9	8
CHEN-33	bitter	coastal	9	8
CHEN-33	bitter	coastal	9	8
CHEN-33	bitter	coastal	8	9
CHEN-33	bitter	coastal	9	8
CHEN-33	bitter	coastal	8	9
CHEN-33	bitter	coastal	10	7
CHEN-33	bitter	coastal	9	8
CHEN-33	bitter	coastal	11	7
CHEN-33	bitter	coastal	9	8
Ames-13760	sweet	others	8	9
Ames-13760	sweet	others	8	9
Ames-13760	sweet	others	8	9
Ames-13760	sweet	others	8	8
Ames-13760	sweet	others	8	9
Ames-13760	sweet	others	8	10
Ames-13760	sweet	others	9	9
Ames-13760	sweet	others	8	9
Ames-13760	sweet	others	9	9
Ames-13760	sweet	others	8	9
Ames-13760	sweet	others	9	8
Ames-13760	sweet	others	8	9
D-12345	sweet	highland	7	8
D-12345	sweet	highland	8	8
D-12345	sweet	highland	7	10
D-12345	sweet	highland	8	8
D-12345	sweet	highland	7	9
D-12345	sweet	highland	7	10
D-12345	sweet	highland	7	9
D-12345	sweet	highland	7	8
D-12345	sweet	highland	7	9
D-12345	sweet	highland	8	9
D-12345	sweet	highland	8	8
D-12345	sweet	highland	8	9
CHEN-218	bitter	highland	7	10
CHEN-218	bitter	highland	6	9
CHEN-218	bitter	highland	6	11
PI-634917	bitter	others	7	10
PI-634917	bitter	others	8	9
PI-634917	bitter	others	7	8
PI-634917	bitter	others	7	8
PI-634917	bitter	others	8	10
PI-634917	bitter	others	9	8
PI-634917	bitter	others	7	8
PI-634917	bitter	others	7	8
PI-634917	bitter	others	7	8
PI-634917	bitter	others	8	9
PI-634917	bitter	others	8	7
PI-634917	bitter	others	8	8
D-12405	sweet	highland	9	9
D-12405	sweet	highland	9	9
D-12405	sweet	highland	9	8
D-12405	sweet	highland	9	9
D-12405	sweet	highland	9	7
D-12405	sweet	highland	9	9
D-12405	sweet	highland	9	9
D-12405	sweet	highland	9	9
D-12405	sweet	highland	9	9
D-12405	sweet	highland	8	10
D-12405	sweet	highland	8	9
PI-665276	bitter	highland	7	11
PI-665276	bitter	highland	8	9
PI-665276	bitter	highland	8	10
PI-665276	bitter	highland	7	9
PI-665276	bitter	highland	8	9
PI-665276	bitter	highland	8	10
PI-665276	bitter	highland	9	9
PI-665276	bitter	highland	8	8
PI-665276	bitter	highland	6	9
PI-665276	bitter	highland	7	9
PI-665276	bitter	highland	8	10
PI-665276	bitter	highland	6	10
D-12220	sweet	highland	7	9
D-12220	sweet	highland	6	9
D-12220	sweet	highland	8	8
D-12220	sweet	highland	6	8
D-12220	sweet	highland	7	9
D-12220	sweet	highland	6	9
D-12220	sweet	highland	7	9
D-12220	sweet	highland	7	9
D-12220	sweet	highland	7	9
D-12220	sweet	highland	7	8
D-12220	sweet	highland	7	8
PI-614887	bitter	coastal	8	10
Ames-13749	bitter	others	8	9
Ames-13749	bitter	others	9	8
D-12208	bitter	highland	8	8
D-12208	bitter	highland	8	7
D-12208	bitter	highland	7	8
D-12208	bitter	highland	7	8
D-12208	bitter	highland	8	7
D-12208	bitter	highland	8	7
D-12208	bitter	highland	7	8
D-12208	bitter	highland	8	8
D-12208	bitter	highland	8	8
D-12208	bitter	highland	8	8
D-12208	bitter	highland	8	8
PI-634924	bitter	coastal	8	8
PI-634924	bitter	coastal	8	8
PI-634924	bitter	coastal	8	8
PI-634924	bitter	coastal	8	8
PI-634924	bitter	coastal	8	8
PI-634924	bitter	coastal	8	9
PI-634924	bitter	coastal	8	9
PI-634924	bitter	coastal	8	9
PI-634924	bitter	coastal	8	9
D-12183	sweet	highland	7	8
D-12183	sweet	highland	6	9
D-12183	sweet	highland	6	9
D-12183	sweet	highland	6	9
D-12183	sweet	highland	7	8
D-12183	sweet	highland	6	9
D-12183	sweet	highland	6	9
D-12183	sweet	highland	6	9
D-12183	sweet	highland	6	8
D-12183	sweet	highland	6	9
D-12183	sweet	highland	6	8
D-12183	sweet	highland	6	9
CHEN-224	bitter	highland	7	9
CHEN-224	bitter	highland	7	8
CHEN-224	bitter	highland	8	8
CHEN-224	bitter	highland	7	10
CHEN-224	bitter	highland	7	9
CHEN-224	bitter	highland	8	8
CHEN-224	bitter	highland	7	8
CHEN-224	bitter	highland	7	9
CHEN-224	bitter	highland	7	8
CHEN-224	bitter	highland	7	8
CHEN-224	bitter	highland	7	8
CHEN-224	bitter	highland	8	8
Ames-13731	bitter	coastal	7	9
Ames-13731	bitter	coastal	7	8
Ames-13731	bitter	coastal	7	8
Ames-13731	bitter	coastal	7	9
Ames-13731	bitter	coastal	7	8
Ames-13731	bitter	coastal	8	7
Ames-13731	bitter	coastal	7	8
Ames-13731	bitter	coastal	7	8
Ames-13731	bitter	coastal	7	8
Ames-13731	bitter	coastal	7	8
Ames-13731	bitter	coastal	8	7
Ames-13731	bitter	coastal	7	7
CHEN-256	sweet	highland	8	8
CHEN-256	sweet	highland	6	10
CHEN-256	sweet	highland	7	9
CHEN-256	sweet	highland	6	10
CHEN-256	sweet	highland	7	7
CHEN-256	sweet	highland	7	8
CHEN-256	sweet	highland	6	9
CHEN-256	sweet	highland	6	9
CHEN-256	sweet	highland	6	8
CHEN-256	sweet	highland	6	9
NSL-91567	bitter	coastal	8	10
NSL-91567	bitter	coastal	7	10
NSL-91567	bitter	coastal	7	10
NSL-91567	bitter	coastal	7	9
NSL-91567	bitter	coastal	7	10
NSL-91567	bitter	coastal	7	11
NSL-91567	bitter	coastal	8	8
NSL-91567	bitter	coastal	7	8
NSL-91567	bitter	coastal	7	10
NSL-91567	bitter	coastal	8	8
CHEN-162	bitter	highland	7	9
CHEN-162	bitter	highland	6	10
CHEN-162	bitter	highland	9	8
CHEN-162	bitter	highland	8	9
CHEN-162	bitter	highland	8	8
CHEN-162	bitter	highland	7	9
CHEN-162	bitter	highland	7	8
CHEN-162	bitter	highland	6	9
CHEN-162	bitter	highland	6	9
PI-614880	bitter	coastal	8	7
PI-614880	bitter	coastal	8	8
PI-614880	bitter	coastal	8	8
PI-614880	bitter	coastal	8	8
PI-614880	bitter	coastal	8	7
PI-614880	bitter	coastal	8	8
PI-614880	bitter	coastal	8	8
CHEN-220	sweet	highland	7	8
CHEN-220	sweet	highland	8	8
CHEN-220	sweet	highland	7	9
CHEN-220	sweet	highland	8	8
CHEN-220	sweet	highland	7	8
CHEN-220	sweet	highland	8	8
CHEN-220	sweet	highland	7	8
CHEN-220	sweet	highland	7	8
CHEN-220	sweet	highland	7	8
CHEN-220	sweet	highland	7	8
CHEN-220	sweet	highland	7	9
CHEN-220	sweet	highland	8	8
BO-32	bitter	coastal	7	8
BO-32	bitter	coastal	8	7
BO-32	bitter	coastal	7	8
BO-32	bitter	coastal	7	8
BO-32	bitter	coastal	8	7
BO-32	bitter	coastal	7	8
BO-32	bitter	coastal	8	8
BO-32	bitter	coastal	8	7
BO-32	bitter	coastal	8	7
BO-32	bitter	coastal	8	7
BO-32	bitter	coastal	7	7
D-12079	bitter	highland	7	9
D-12079	bitter	highland	7	8
D-12079	bitter	highland	7	9
D-12079	bitter	highland	7	9
D-12079	bitter	highland	7	9
D-12079	bitter	highland	7	8
D-12079	bitter	highland	6	9
D-12079	bitter	highland	7	8
D-12079	bitter	highland	7	7
D-12079	bitter	highland	7	8
D-12079	bitter	highland	6	9
D-12079	bitter	highland	6	8
CHEN-205	bitter	highland	6	8
CHEN-205	bitter	highland	6	9
CHEN-205	bitter	highland	6	10
CHEN-205	bitter	highland	6	8
CHEN-205	bitter	highland	6	8
CHEN-205	bitter	highland	6	8
CHEN-205	bitter	highland	6	8
CHEN-205	bitter	highland	6	9
CHEN-205	bitter	highland	6	8
CHEN-205	bitter	highland	6	8
CHEN-205	bitter	highland	6	9
CHEN-205	bitter	highland	6	8
PI-614929	sweet	highland	6	9
PI-614929	sweet	highland	6	9
PI-614929	sweet	highland	6	8
PI-614929	sweet	highland	6	9
PI-614929	sweet	highland	6	9
PI-614929	sweet	highland	6	8
PI-614929	sweet	highland	7	8
PI-614929	sweet	highland	6	8
PI-614929	sweet	highland	6	8
PI-614929	sweet	highland	6	8
PI-614929	sweet	highland	6	8
PI-614929	sweet	highland	6	8
D-10005	bitter	highland	7	8
D-10005	bitter	highland	7	9
D-10005	bitter	highland	6	9
D-10005	bitter	highland	6	9
D-10005	bitter	highland	6	8
D-10005	bitter	highland	6	9
D-10005	bitter	highland	6	9
D-10005	bitter	highland	6	9
D-10005	bitter	highland	6	9
D-10005	bitter	highland	6	9
D-10005	bitter	highland	6	9
D-10005	bitter	highland	7	9
CHEN-91	bitter	highland	8	8
CHEN-91	bitter	highland	8	8
CHEN-91	bitter	highland	7	9
CHEN-91	bitter	highland	7	9
CHEN-91	bitter	highland	8	7
CHEN-91	bitter	highland	7	9
CHEN-91	bitter	highland	7	9
CHEN-91	bitter	highland	8	7
CHEN-91	bitter	highland	8	8
CHEN-91	bitter	highland	7	9
CHEN-91	bitter	highland	8	8
D-11943	sweet	highland	8	8
D-11943	sweet	highland	7	8
D-11943	sweet	highland	8	8
D-11943	sweet	highland	7	8
D-11943	sweet	highland	8	8
D-11943	sweet	highland	8	7
D-11943	sweet	highland	7	8
D-11943	sweet	highland	7	8
D-11943	sweet	highland	8	7
D-11943	sweet	highland	7	8
D-11889	bitter	coastal	9	7
D-11889	bitter	coastal	8	8
D-11889	bitter	coastal	8	8
D-11889	bitter	coastal	8	7
D-11889	bitter	coastal	8	6
D-11889	bitter	coastal	8	7
D-11889	bitter	coastal	9	7
D-11889	bitter	coastal	9	8
D-11889	bitter	coastal	8	6
Ames-13728	sweet	others	8	8
Ames-13728	sweet	others	8	8
Ames-13728	sweet	others	8	8
Ames-13728	sweet	others	7	8
Ames-13728	sweet	others	7	8
Ames-13728	sweet	others	7	9
Ames-13728	sweet	others	8	9
Ames-13728	sweet	others	7	8
Ames-13728	sweet	others	8	8
Ames-13728	sweet	others	8	10
Ames-13728	sweet	others	7	8
CHEN-159	sweet	highland	7	8
CHEN-159	sweet	highland	6	9
CHEN-159	sweet	highland	6	9
CHEN-159	sweet	highland	6	9
CHEN-159	sweet	highland	6	9
CHEN-159	sweet	highland	6	8
CHEN-159	sweet	highland	6	9
CHEN-159	sweet	highland	6	9
CHEN-159	sweet	highland	6	9
CHEN-159	sweet	highland	6	9
CHEN-159	sweet	highland	8	8
CHEN-159	sweet	highland	7	9
D-12387	sweet	highland	7	9
D-12387	sweet	highland	7	9
D-12387	sweet	highland	7	8
D-12387	sweet	highland	6	9
D-12387	sweet	highland	6	9
D-12387	sweet	highland	7	8
D-12387	sweet	highland	7	8
D-12387	sweet	highland	9	8
D-12387	sweet	highland	7	8
D-12387	sweet	highland	6	9
D-12387	sweet	highland	7	8
D-12387	sweet	highland	6	9
Ames-13751	sweet	others	9	9
CHEN-71	sweet	highland	7	10
CHEN-71	sweet	highland	7	9
CHEN-71	sweet	highland	8	8
CHEN-71	sweet	highland	8	9
CHEN-71	sweet	highland	7	8
CHEN-71	sweet	highland	8	9
CHEN-71	sweet	highland	7	9
CHEN-71	sweet	highland	8	8
CHEN-71	sweet	highland	8	9
CHEN-71	sweet	highland	8	8
CHEN-71	sweet	highland	8	8
CHEN-71	sweet	highland	7	8
D-12409	sweet	highland	8	8
D-12409	sweet	highland	8	8
D-12409	sweet	highland	8	8
D-12409	sweet	highland	8	7
D-12409	sweet	highland	7	8
D-12409	sweet	highland	8	8
D-12409	sweet	highland	9	8
D-12409	sweet	highland	8	8
D-12409	sweet	highland	7	9
D-12409	sweet	highland	8	8
D-12409	sweet	highland	8	8
D-12409	sweet	highland	8	7
D-12040	bitter	highland	6	8
D-12040	bitter	highland	6	10
D-12040	bitter	highland	7	10
D-12040	bitter	highland	6	9
D-12040	bitter	highland	6	10
D-12040	bitter	highland	7	8
D-12040	bitter	highland	6	9
D-12040	bitter	highland	6	9
D-12040	bitter	highland	6	9
D-12040	bitter	highland	6	9
D-12040	bitter	highland	8	8
D-12040	bitter	highland	9	9
PI-510549	sweet	highland	8	9
PI-510549	sweet	highland	7	9
PI-510549	sweet	highland	6	9
PI-510549	sweet	highland	7	9
PI-510549	sweet	highland	8	8
PI-510549	sweet	highland	8	9
PI-510549	sweet	highland	8	9
PI-510549	sweet	highland	8	9
PI-510549	sweet	highland	8	9
PI-510549	sweet	highland	9	7
PI-510549	sweet	highland	8	8
Ames-13733	bitter	others	7	10
NSL-86649	bitter	coastal	8	8
NSL-86649	bitter	coastal	9	8
NSL-86649	bitter	coastal	8	8
NSL-86649	bitter	coastal	8	7
NSL-86649	bitter	coastal	7	8
NSL-86649	bitter	coastal	7	9
NSL-86649	bitter	coastal	8	8
NSL-86649	bitter	coastal	8	7
NSL-86649	bitter	coastal	7	9
NSL-86649	bitter	coastal	8	8
NSL-86649	bitter	coastal	7	8
NSL-86649	bitter	coastal	7	8
D-12119	bitter	highland	9	9
D-12119	bitter	highland	8	9
D-12119	bitter	highland	9	8
D-12119	bitter	highland	7	8
D-12119	bitter	highland	10	8
D-12119	bitter	highland	8	8
D-12119	bitter	highland	9	6
Ames-13755	bitter	others	7	9
Ames-13755	bitter	others	7	9
Ames-13755	bitter	others	7	8
Ames-13755	bitter	others	6	9
Ames-13755	bitter	others	8	8
Ames-13755	bitter	others	7	8
Ames-13755	bitter	others	7	8
Ames-13755	bitter	others	7	8
Ames-13755	bitter	others	6	8
Ames-13755	bitter	others	8	6
Bouchane-4	bitter	coastal	8	7
Bouchane-4	bitter	coastal	7	9
Bouchane-4	bitter	coastal	8	7
Bouchane-4	bitter	coastal	8	10
Bouchane-4	bitter	coastal	8	8
Bouchane-4	bitter	coastal	8	7
Bouchane-4	bitter	coastal	8	7
Bouchane-4	bitter	coastal	7	9
Ames-13740	bitter	others	6	9
Ames-13740	bitter	others	7	8
Ames-13740	bitter	others	7	7
Ames-13740	bitter	others	6	8
Ames-13740	bitter	others	6	9
Ames-13740	bitter	others	6	8
Ames-13740	bitter	others	6	8
Ames-13740	bitter	others	6	8
Ames-13740	bitter	others	6	9
Ames-13740	bitter	others	6	8
Ames-13740	bitter	others	6	9
Ames-13740	bitter	others	6	8
CHEN-342	bitter	highland	8	8
CHEN-342	bitter	highland	7	9
CHEN-342	bitter	highland	7	9
CHEN-342	bitter	highland	7	9
CHEN-342	bitter	highland	7	8
CHEN-342	bitter	highland	7	9
CHEN-342	bitter	highland	6	9
CHEN-342	bitter	highland	7	9
CHEN-342	bitter	highland	8	8
CHEN-342	bitter	highland	7	8
D-12214	bitter	others	7	8
D-12214	bitter	others	8	9
D-12214	bitter	others	7	9
D-12214	bitter	others	8	9
D-12214	bitter	others	7	8
D-12214	bitter	others	9	7
D-12214	bitter	others	7	8
D-12214	bitter	others	6	8
D-12214	bitter	others	8	8
D-12214	bitter	others	8	10
D-12214	bitter	others	8	7
D-12214	bitter	others	9	7
D-12354	sweet	highland	8	10
D-12354	sweet	highland	7	9
D-12354	sweet	highland	8	9
D-12354	sweet	highland	7	9
D-12354	sweet	highland	7	9
D-12354	sweet	highland	6	10
D-12354	sweet	highland	6	9
D-12354	sweet	highland	8	9
D-12354	sweet	highland	6	9
D-12354	sweet	highland	8	10
D-12354	sweet	highland	7	9
D-12354	sweet	highland	8	10
CHEN-218	bitter	highland	7	10
CHEN-218	bitter	highland	6	9
CHEN-218	bitter	highland	6	11
CHEN-64	bitter	coastal	9	8
CHEN-64	bitter	coastal	8	9
CHEN-64	bitter	coastal	9	7
CHEN-64	bitter	coastal	8	9
CHEN-64	bitter	coastal	8	8
CHEN-64	bitter	coastal	8	8
CHEN-64	bitter	coastal	8	7
CHEN-64	bitter	coastal	8	10
CHEN-64	bitter	coastal	8	8
CHEN-64	bitter	coastal	8	7
CHEN-64	bitter	coastal	8	7
CHEN-64	bitter	coastal	8	8
BO-30	bitter	coastal	8	8
CHEN-128	bitter	highland	8	8
CHEN-128	bitter	highland	7	8
CHEN-128	bitter	highland	8	10
CHEN-128	bitter	highland	9	8
CHEN-128	bitter	highland	7	8
CHEN-128	bitter	highland	8	7
CHEN-128	bitter	highland	9	9
CHEN-128	bitter	highland	10	8
CHEN-128	bitter	highland	8	9
CHEN-128	bitter	highland	7	8
CHEN-128	bitter	highland	7	9
CHEN-128	bitter	highland	9	9
PI-614888	bitter	coastal	7	9
PI-614888	bitter	coastal	7	8
PI-614888	bitter	coastal	7	9
PI-614888	bitter	coastal	7	9
PI-614888	bitter	coastal	7	9
PI-614888	bitter	coastal	7	8
PI-614888	bitter	coastal	7	8
PI-614888	bitter	coastal	7	9
PI-614888	bitter	coastal	8	8
PI-614888	bitter	coastal	7	8
PI-614888	bitter	coastal	7	9
PI-614888	bitter	coastal	8	7
BO-03	bitter	coastal	8	7
BO-03	bitter	coastal	9	7
BO-03	bitter	coastal	8	8
BO-03	bitter	coastal	8	7
BO-03	bitter	coastal	8	7
BO-03	bitter	coastal	7	8
BO-03	bitter	coastal	8	9
BO-03	bitter	coastal	8	7
BO-03	bitter	coastal	8	7
CHEN-222	sweet	highland	6	9
CHEN-222	sweet	highland	6	10
CHEN-222	sweet	highland	6	9
CHEN-222	sweet	highland	6	8
CHEN-222	sweet	highland	6	9
CHEN-222	sweet	highland	6	9
CHEN-222	sweet	highland	7	7
CHEN-222	sweet	highland	7	8
CHEN-222	sweet	highland	6	9
CHEN-222	sweet	highland	6	9
CHEN-222	sweet	highland	7	8
CHEN-222	sweet	highland	6	8
Ames-13754	bitter	others	8	9
Ames-13754	bitter	others	8	7
Ames-13754	bitter	others	7	8
Ames-13754	bitter	others	7	8
Ames-13754	bitter	others	7	8
Ames-13754	bitter	others	6	8
Ames-13754	bitter	others	7	7
Ames-13754	bitter	others	7	9
Ames-13754	bitter	others	7	7
Ames-13754	bitter	others	7	7
Ames-13754	bitter	others	7	7
CHEN-226	sweet	highland	6	10
CHEN-226	sweet	highland	7	8
CHEN-226	sweet	highland	6	10
CHEN-226	sweet	highland	6	9
CHEN-226	sweet	highland	6	9
CHEN-226	sweet	highland	6	8
CHEN-226	sweet	highland	6	9
CHEN-226	sweet	highland	6	9
CHEN-226	sweet	highland	7	8
CHEN-226	sweet	highland	6	8
CHEN-226	sweet	highland	6	9
CHEN-226	sweet	highland	6	8
Ames-13761	bitter	coastal	8	8
Ames-13761	bitter	coastal	8	7
Ames-13761	bitter	coastal	8	9
Ames-13761	bitter	coastal	8	8
Ames-13761	bitter	coastal	8	8
Ames-13761	bitter	coastal	8	8
Ames-13761	bitter	coastal	8	8
Ames-13761	bitter	coastal	7	8
Ames-13761	bitter	coastal	8	8
Ames-13761	bitter	coastal	6	9
D-12166	sweet	highland	7	8
D-12166	sweet	highland	7	8
D-12166	sweet	highland	7	9
D-12166	sweet	highland	7	9
D-12166	sweet	highland	7	8
D-12166	sweet	highland	6	9
D-12166	sweet	highland	6	9
D-12166	sweet	highland	7	8
D-12166	sweet	highland	7	9
D-12166	sweet	highland	7	8
D-12166	sweet	highland	8	8
D-12166	sweet	highland	7	8
CHEN-219	bitter	highland	8	8
CHEN-219	bitter	highland	8	8
CHEN-219	bitter	highland	10	7
CHEN-219	bitter	highland	8	8
CHEN-219	bitter	highland	8	8
CHEN-219	bitter	highland	8	8
CHEN-219	bitter	highland	7	8
CHEN-219	bitter	highland	7	8
CHEN-219	bitter	highland	7	8
CHEN-219	bitter	highland	6	9
CHEN-219	bitter	highland	7	9
PI-634919	bitter	coastal	10	8
PI-634919	bitter	coastal	9	8
PI-634919	bitter	coastal	11	7
PI-634919	bitter	coastal	9	8
PI-634919	bitter	coastal	9	8
PI-634925	bitter	coastal	7	8
PI-634925	bitter	coastal	8	7
PI-634925	bitter	coastal	8	7
PI-634925	bitter	coastal	8	7
PI-634925	bitter	coastal	7	8
PI-634925	bitter	coastal	8	7
PI-634925	bitter	coastal	8	7
PI-634925	bitter	coastal	7	8
CHEN-319	bitter	highland	8	9
CHEN-319	bitter	highland	8	10
CHEN-319	bitter	highland	8	9
CHEN-319	bitter	highland	8	9
CHEN-319	bitter	highland	8	9
CHEN-319	bitter	highland	7	10
CHEN-319	bitter	highland	8	8
CHEN-319	bitter	highland	8	8
CHEN-319	bitter	highland	7	9
CHEN-319	bitter	highland	7	10
CHEN-319	bitter	highland	7	9
CHEN-319	bitter	highland	8	9
Ames-13748	bitter	others	6	9
Ames-13748	bitter	others	6	9
Ames-13748	bitter	others	6	8
Ames-13748	bitter	others	6	9
Ames-13748	bitter	others	6	9
Ames-13748	bitter	others	6	8
Ames-13748	bitter	others	6	9
Ames-13748	bitter	others	6	8
Ames-13748	bitter	others	6	8
Ames-13748	bitter	others	6	8
Ames-13748	bitter	others	6	8
Ames-13748	bitter	others	6	8
D-12289	sweet	highland	6	9
D-12289	sweet	highland	6	9
D-12289	sweet	highland	6	9
D-12289	sweet	highland	6	9
D-12289	sweet	highland	6	9
D-12289	sweet	highland	6	9
D-12289	sweet	highland	6	8
D-12289	sweet	highland	6	8
D-12289	sweet	highland	6	9
D-12289	sweet	highland	6	9
D-12289	sweet	highland	6	8
D-12289	sweet	highland	6	8
PI-614884	bitter	highland	8	8
PI-614884	bitter	highland	7	9
PI-614884	bitter	highland	8	8
PI-614884	bitter	highland	8	9
PI-614884	bitter	highland	6	10
PI-614884	bitter	highland	6	10
PI-614884	bitter	highland	7	9
PI-614884	bitter	highland	6	9
PI-614884	bitter	highland	6	9
PI-614884	bitter	highland	7	8
PI-614884	bitter	highland	7	9
PI-614884	bitter	highland	6	10
D-12176	bitter	highland	8	10
D-12176	bitter	highland	8	10
D-12176	bitter	highland	8	10
D-12176	bitter	highland	8	10
D-12176	bitter	highland	8	10
D-12176	bitter	highland	8	9
D-12176	bitter	highland	7	9
D-12176	bitter	highland	7	9
D-12176	bitter	highland	7	9
CHEN-89	sweet	highland	8	10
CHEN-89	sweet	highland	8	9
CHEN-89	sweet	highland	8	10
CHEN-89	sweet	highland	8	10
CHEN-89	sweet	highland	8	9
D-12123	bitter	others	6	9
D-12123	bitter	others	6	8
D-12123	bitter	others	6	8
D-12123	bitter	others	6	8
D-12123	bitter	others	6	8
D-12123	bitter	others	6	9
D-12123	bitter	others	6	10
D-12123	bitter	others	6	8
D-12123	bitter	others	7	8
D-12123	bitter	others	6	9
D-12123	bitter	others	6	8
D-12123	bitter	others	6	8
D-12120	sweet	highland	7	10
D-12120	sweet	highland	8	10
D-12120	sweet	highland	7	10
D-12120	sweet	highland	8	10
D-12120	sweet	highland	7	10
D-12120	sweet	highland	7	10
D-12120	sweet	highland	7	11
D-12120	sweet	highland	7	10
D-12120	sweet	highland	8	10
D-12120	sweet	highland	7	10
D-12120	sweet	highland	7	10
D-12120	sweet	highland	8	10
PI-478418	bitter	highland	9	9
PI-478418	bitter	highland	8	10
PI-478418	bitter	highland	9	8
PI-478418	bitter	highland	9	8
PI-478418	bitter	highland	9	9
PI-478418	bitter	highland	10	8
PI-478418	bitter	highland	9	9
PI-478418	bitter	highland	8	10
PI-478418	bitter	highland	9	9
CHEN-299	sweet	highland	8	10
CHEN-299	sweet	highland	8	9
CHEN-299	sweet	highland	7	9
CHEN-299	sweet	highland	7	9
CHEN-299	sweet	highland	8	9
CHEN-299	sweet	highland	7	9
CHEN-299	sweet	highland	7	10
CHEN-299	sweet	highland	7	10
CHEN-299	sweet	highland	7	8
CHEN-299	sweet	highland	6	9
CHEN-299	sweet	highland	7	8
CHEN-299	sweet	highland	7	10
CHEN-155	sweet	highland	7	9
CHEN-155	sweet	highland	7	9
CHEN-155	sweet	highland	7	10
CHEN-155	sweet	highland	7	10
CHEN-155	sweet	highland	7	10
CHEN-155	sweet	highland	7	9
CHEN-155	sweet	highland	7	10
CHEN-155	sweet	highland	7	9
CHEN-155	sweet	highland	7	10
CHEN-155	sweet	highland	7	9
CHEN-155	sweet	highland	7	9
CHEN-155	sweet	highland	7	9
D-12393	sweet	highland	7	9
D-12393	sweet	highland	7	9
D-12393	sweet	highland	7	10
D-12393	sweet	highland	7	8
D-12393	sweet	highland	6	10
D-12393	sweet	highland	6	8
D-12393	sweet	highland	6	8
D-12393	sweet	highland	6	9
D-12393	sweet	highland	7	10
D-12393	sweet	highland	6	9
D-12393	sweet	highland	7	9
D-12393	sweet	highland	9	8
D-12350	sweet	highland	8	8
D-12350	sweet	highland	8	8
D-12350	sweet	highland	8	8
D-12350	sweet	highland	8	9
D-12350	sweet	highland	8	8
D-12350	sweet	highland	8	8
D-12350	sweet	highland	9	9
D-12350	sweet	highland	9	8
D-12350	sweet	highland	9	9
D-12268	sweet	highland	8	8
D-12268	sweet	highland	8	8
D-12268	sweet	highland	8	8
D-12268	sweet	highland	8	9
D-12268	sweet	highland	8	8
D-12268	sweet	highland	7	8
D-12268	sweet	highland	8	8
D-12268	sweet	highland	8	7
D-12268	sweet	highland	8	8
D-12268	sweet	highland	8	7
D-12268	sweet	highland	8	8
D-12268	sweet	highland	8	7
CHEN-397	bitter	highland	7	8
CHEN-397	bitter	highland	7	8
CHEN-397	bitter	highland	8	7
CHEN-397	bitter	highland	7	8
CHEN-397	bitter	highland	7	7
CHEN-397	bitter	highland	7	7
CHEN-397	bitter	highland	7	8
CHEN-397	bitter	highland	7	7
CHEN-397	bitter	highland	7	8
CHEN-397	bitter	highland	7	8
CHEN-397	bitter	highland	7	8
CHEN-397	bitter	highland	7	8
CHEN-430	bitter	highland	8	10
CHEN-430	bitter	highland	7	11
CHEN-430	bitter	highland	8	10
CHEN-430	bitter	highland	7	11
CHEN-430	bitter	highland	7	11
CHEN-430	bitter	highland	7	11
CHEN-430	bitter	highland	7	11
CHEN-430	bitter	highland	8	10
CHEN-430	bitter	highland	7	11
CHEN-430	bitter	highland	7	11
Ames-13757	bitter	coastal	8	9
Ames-13757	bitter	coastal	8	9
Ames-13757	bitter	coastal	8	9
Ames-13757	bitter	coastal	8	10
Ames-13757	bitter	coastal	8	9
Ames-13757	bitter	coastal	8	9
Ames-13757	bitter	coastal	8	9
Ames-13757	bitter	coastal	8	10
Ames-13757	bitter	coastal	9	9
Ames-13757	bitter	coastal	8	9
BO-60	bitter	highland	10	8
BO-60	bitter	highland	10	8
BO-60	bitter	highland	8	9
D-12424	bitter	highland	8	9
D-12424	bitter	highland	8	8
D-12424	bitter	highland	7	9
D-12424	bitter	highland	8	8
D-12424	bitter	highland	8	7
D-12424	bitter	highland	8	8
D-12424	bitter	highland	9	8
D-12424	bitter	highland	8	8
D-12424	bitter	highland	8	7
D-12424	bitter	highland	8	8
D-12424	bitter	highland	8	9
CHEN-199	sweet	highland	7	8
CHEN-199	sweet	highland	7	8
CHEN-199	sweet	highland	7	9
CHEN-199	sweet	highland	7	9
CHEN-199	sweet	highland	8	8
CHEN-199	sweet	highland	7	8
CHEN-199	sweet	highland	7	9
CHEN-199	sweet	highland	7	10
CHEN-199	sweet	highland	7	9
CHEN-199	sweet	highland	8	7
CHEN-199	sweet	highland	7	10
CHEN-199	sweet	highland	7	9
D-12114	bitter	highland	8	8
D-12114	bitter	highland	7	9
D-12114	bitter	highland	8	8
D-12114	bitter	highland	7	9
D-12114	bitter	highland	7	8
D-12114	bitter	highland	8	7
D-12114	bitter	highland	7	9
D-12114	bitter	highland	7	10
D-12114	bitter	highland	8	8
D-12114	bitter	highland	8	7
D-12114	bitter	highland	7	9
D-12114	bitter	highland	8	8
D-12309	sweet	highland	7	9
D-12309	sweet	highland	8	9
D-12309	sweet	highland	9	9
D-12309	sweet	highland	9	8
D-12309	sweet	highland	7	10
D-12309	sweet	highland	7	9
D-12309	sweet	highland	7	10
D-12309	sweet	highland	7	9
D-12309	sweet	highland	7	10
D-12309	sweet	highland	9	9
D-12309	sweet	highland	8	9
D-12309	sweet	highland	8	8
CHEN-140	bitter	coastal	8	10
CHEN-140	bitter	coastal	7	10
CHEN-140	bitter	coastal	8	10
CHEN-140	bitter	coastal	8	9
CHEN-140	bitter	coastal	7	11
CHEN-140	bitter	coastal	7	10
CHEN-140	bitter	coastal	8	10
CHEN-140	bitter	coastal	8	9
CHEN-140	bitter	coastal	8	10
CHEN-140	bitter	coastal	8	9
CHEN-140	bitter	coastal	8	10
CHEN-140	bitter	coastal	8	10
PI-634918	bitter	others	9	8
PI-634918	bitter	others	10	8
D-11893	bitter	highland	9	9
D-11893	bitter	highland	9	9
D-11893	bitter	highland	9	9
D-11893	bitter	highland	9	9
D-11893	bitter	highland	9	8
D-11893	bitter	highland	9	9
D-11893	bitter	highland	9	9
D-12256	sweet	highland	8	8
D-12256	sweet	highland	8	8
D-12256	sweet	highland	8	8
D-12256	sweet	highland	8	8
D-12256	sweet	highland	7	8
D-12256	sweet	highland	7	8
D-12256	sweet	highland	8	8
D-12256	sweet	highland	8	8
D-12256	sweet	highland	8	8
D-12256	sweet	highland	7	8
D-12256	sweet	highland	7	8
D-12256	sweet	highland	8	8
Ames-13732	bitter	coastal	7	10
Ames-13732	bitter	coastal	7	9
Ames-13732	bitter	coastal	7	9
Ames-13732	bitter	coastal	7	10
Ames-13732	bitter	coastal	8	9
Ames-13732	bitter	coastal	8	9
Ames-13732	bitter	coastal	7	10
Ames-13732	bitter	coastal	7	10
Ames-13732	bitter	coastal	6	10
Ames-13732	bitter	coastal	7	9
Ames-13732	bitter	coastal	7	9
Ames-13732	bitter	coastal	7	10
D-10003	bitter	highland	8	8
D-10003	bitter	highland	8	9
D-10003	bitter	highland	7	9
D-10003	bitter	highland	9	7
D-10003	bitter	highland	8	9
D-10003	bitter	highland	7	11
D-10003	bitter	highland	8	8
D-10003	bitter	highland	9	7
D-10003	bitter	highland	9	9
D-10003	bitter	highland	8	10
D-10003	bitter	highland	8	9
CHEN-411	sweet	highland	7	8
CHEN-411	sweet	highland	7	8
CHEN-411	sweet	highland	8	10
CHEN-411	sweet	highland	7	8
CHEN-411	sweet	highland	7	8
CHEN-411	sweet	highland	6	9
CHEN-411	sweet	highland	7	8
CHEN-411	sweet	highland	8	7
CHEN-411	sweet	highland	7	8
CHEN-411	sweet	highland	7	8
CHEN-411	sweet	highland	8	9
CHEN-411	sweet	highland	8	10
CHEN-354	bitter	highland	7	9
CHEN-354	bitter	highland	7	8
CHEN-354	bitter	highland	7	8
CHEN-354	bitter	highland	6	9
CHEN-354	bitter	highland	7	9
CHEN-354	bitter	highland	6	9
CHEN-354	bitter	highland	7	7
CHEN-354	bitter	highland	6	10
CHEN-354	bitter	highland	7	8
CHEN-354	bitter	highland	7	8
CHEN-354	bitter	highland	6	8
CHEN-354	bitter	highland	6	8
CHEN-416	bitter	highland	8	10
CHEN-416	bitter	highland	8	9
CHEN-416	bitter	highland	8	10
CHEN-416	bitter	highland	8	9
CHEN-416	bitter	highland	8	10
CHEN-416	bitter	highland	8	10
CHEN-416	bitter	highland	8	10
CHEN-416	bitter	highland	8	10
CHEN-416	bitter	highland	7	11
CHEN-416	bitter	highland	7	10
CHEN-416	bitter	highland	8	10
CHEN-416	bitter	highland	10	8
D-12353	bitter	highland	7	9
D-12353	bitter	highland	8	9
D-12353	bitter	highland	7	9
D-12353	bitter	highland	8	9
D-12353	bitter	highland	8	9
D-12353	bitter	highland	8	9
D-12353	bitter	highland	8	9
D-12353	bitter	highland	8	10
D-12353	bitter	highland	9	9
D-12353	bitter	highland	8	9
D-12251	bitter	highland	8	9
D-12251	bitter	highland	8	9
D-12251	bitter	highland	8	9
D-12251	bitter	highland	8	9
D-12251	bitter	highland	7	9
D-12251	bitter	highland	8	9
D-12251	bitter	highland	8	8
D-12251	bitter	highland	8	9
D-12251	bitter	highland	8	8
D-12251	bitter	highland	8	9
D-12251	bitter	highland	7	8
D-12251	bitter	highland	7	8
D-12181	sweet	highland	8	10
D-12181	sweet	highland	8	10
D-12181	sweet	highland	7	10
D-12181	sweet	highland	8	10
D-12181	sweet	highland	8	10
D-12181	sweet	highland	7	10
D-12181	sweet	highland	7	9
D-12181	sweet	highland	7	10
D-12181	sweet	highland	8	10
CHEN-302	bitter	highland	8	9
CHEN-302	bitter	highland	7	10
CHEN-302	bitter	highland	7	10
CHEN-302	bitter	highland	7	10
CHEN-302	bitter	highland	7	11
CHEN-302	bitter	highland	7	10
CHEN-302	bitter	highland	8	10
CHEN-302	bitter	highland	8	10
CHEN-302	bitter	highland	8	10
CHEN-302	bitter	highland	8	9
CHEN-182	bitter	highland	8	10
CHEN-182	bitter	highland	9	9
CHEN-182	bitter	highland	9	8
CHEN-182	bitter	highland	7	11
CHEN-182	bitter	highland	9	7
CHEN-182	bitter	highland	7	10
CHEN-182	bitter	highland	7	9
CHEN-182	bitter	highland	9	8
CHEN-182	bitter	highland	9	8
CHEN-182	bitter	highland	9	9
CHEN-182	bitter	highland	9	8
D-12329	bitter	highland	8	9
D-12329	bitter	highland	8	8
D-12329	bitter	highland	8	10
D-12329	bitter	highland	8	10
D-12329	bitter	highland	8	8
D-12329	bitter	highland	8	8
D-12329	bitter	highland	8	10
D-12329	bitter	highland	8	9
D-12329	bitter	highland	8	7
D-12329	bitter	highland	8	9
CHEN-391	bitter	others	8	9
CHEN-391	bitter	others	8	10
CHEN-391	bitter	others	7	10
CHEN-391	bitter	others	8	10
CHEN-391	bitter	others	8	9
CHEN-391	bitter	others	8	9
CHEN-391	bitter	others	8	9
CHEN-391	bitter	others	8	9
CHEN-344	bitter	coastal	8	9
CHEN-344	bitter	coastal	8	10
CHEN-344	bitter	coastal	8	9
CHEN-344	bitter	coastal	8	9
CHEN-344	bitter	coastal	8	9
CHEN-344	bitter	coastal	8	8
CHEN-344	bitter	coastal	8	8
CHEN-344	bitter	coastal	8	10
CHEN-344	bitter	coastal	8	10
CHEN-344	bitter	coastal	8	10
CHEN-344	bitter	coastal	8	9
CHEN-141	bitter	highland	7	9
CHEN-141	bitter	highland	7	8
CHEN-141	bitter	highland	6	9
CHEN-141	bitter	highland	7	9
CHEN-141	bitter	highland	7	10
CHEN-141	bitter	highland	7	10
CHEN-141	bitter	highland	6	9
CHEN-141	bitter	highland	7	10
CHEN-141	bitter	highland	6	9
CHEN-141	bitter	highland	7	8
CHEN-141	bitter	highland	7	9
CHEN-151	bitter	highland	8	9
CHEN-151	bitter	highland	8	10
CHEN-151	bitter	highland	8	10
CHEN-151	bitter	highland	8	9
CHEN-151	bitter	highland	8	8
CHEN-151	bitter	highland	8	9
CHEN-151	bitter	highland	8	10
CHEN-151	bitter	highland	8	9
CHEN-151	bitter	highland	8	9
CHEN-151	bitter	highland	8	7
CHEN-151	bitter	highland	8	9
CHEN-151	bitter	highland	10	8
CHEN-358	bitter	highland	8	10
CHEN-358	bitter	highland	8	10
CHEN-358	bitter	highland	8	10
CHEN-358	bitter	highland	8	10
CHEN-358	bitter	highland	8	8
CHEN-358	bitter	highland	8	10
CHEN-358	bitter	highland	8	10
PI-510537	sweet	highland	7	8
PI-510537	sweet	highland	7	8
PI-510537	sweet	highland	7	8
PI-510537	sweet	highland	7	9
PI-510537	sweet	highland	8	8
PI-510537	sweet	highland	6	9
PI-510537	sweet	highland	6	8
PI-510537	sweet	highland	6	8
PI-510537	sweet	highland	8	8
PI-510537	sweet	highland	6	8
PI-510537	sweet	highland	6	8
PI-510537	sweet	highland	6	8
EMBRAPA-Brazil	bitter	coastal	9	9
EMBRAPA-Brazil	bitter	coastal	8	9
EMBRAPA-Brazil	bitter	coastal	9	8
EMBRAPA-Brazil	bitter	coastal	9	8
EMBRAPA-Brazil	bitter	coastal	10	8
D-11953	sweet	highland	7	9
D-11953	sweet	highland	7	9
D-11953	sweet	highland	7	10
D-11953	sweet	highland	7	9
D-11953	sweet	highland	7	8
D-11953	sweet	highland	6	9
D-11953	sweet	highland	7	10
D-11953	sweet	highland	7	9
D-11953	sweet	highland	7	9
D-11953	sweet	highland	7	8
D-11953	sweet	highland	8	10
D-11953	sweet	highland	7	10
BO-17	bitter	coastal	8	8
BO-17	bitter	coastal	7	8
D-12135	bitter	highland	7	8
D-12135	bitter	highland	8	7
D-12135	bitter	highland	9	8
D-12135	bitter	highland	8	7
D-12135	bitter	highland	9	7
D-12135	bitter	highland	8	7
D-12135	bitter	highland	7	9
D-12135	bitter	highland	8	8
D-12135	bitter	highland	8	7
D-12135	bitter	highland	9	7
D-12135	bitter	highland	8	8
D-12135	bitter	highland	8	9
CHEN-412	bitter	highland	8	8
CHEN-412	bitter	highland	9	7
CHEN-412	bitter	highland	8	9
CHEN-412	bitter	highland	10	8
D-9994	bitter	others	7	9
D-9994	bitter	others	7	8
D-9994	bitter	others	7	8
D-9994	bitter	others	7	8
D-9994	bitter	others	7	8
D-9994	bitter	others	7	8
D-9994	bitter	others	7	7
D-9994	bitter	others	7	8
D-9994	bitter	others	7	8
D-9994	bitter	others	8	7
D-9994	bitter	others	8	7
PI-510546	bitter	highland	6	9
PI-510546	bitter	highland	7	8
PI-510546	bitter	highland	7	7
PI-510546	bitter	highland	7	9
PI-510546	bitter	highland	8	8
PI-510546	bitter	highland	8	7
PI-510546	bitter	highland	7	8
PI-510546	bitter	highland	7	8
PI-510546	bitter	highland	7	7
PI-510546	bitter	highland	6	9
PI-510546	bitter	highland	8	7
PI-510546	bitter	highland	8	8
CHEN-69	sweet	highland	6	9
CHEN-69	sweet	highland	7	8
CHEN-69	sweet	highland	7	10
CHEN-69	sweet	highland	9	9
CHEN-69	sweet	highland	7	8
CHEN-69	sweet	highland	7	7
CHEN-69	sweet	highland	8	8
CHEN-69	sweet	highland	7	7
CHEN-69	sweet	highland	7	8
D-12253	bitter	highland	7	10
D-12253	bitter	highland	9	9
D-12253	bitter	highland	8	9
D-12253	bitter	highland	7	9
D-12253	bitter	highland	8	9
D-12253	bitter	highland	8	9
D-12253	bitter	highland	7	10
D-12253	bitter	highland	7	9
D-12253	bitter	highland	8	9
D-12253	bitter	highland	6	9
D-12253	bitter	highland	7	9
D-12282	bitter	coastal	8	9
D-12282	bitter	coastal	8	8
D-12282	bitter	coastal	8	9
D-12282	bitter	coastal	8	8
D-12282	bitter	coastal	8	8
D-12282	bitter	coastal	8	7
D-12282	bitter	coastal	8	8
D-12282	bitter	coastal	8	8
D-12282	bitter	coastal	7	8
D-12282	bitter	coastal	9	9
D-12282	bitter	coastal	7	9
D-12282	bitter	coastal	8	8
PI-478408	bitter	highland	8	9
PI-478408	bitter	highland	8	9
PI-478408	bitter	highland	8	10
PI-478408	bitter	highland	8	9
PI-478408	bitter	highland	8	9
PI-478408	bitter	highland	8	9
PI-478408	bitter	highland	8	9
PI-478408	bitter	highland	7	8
PI-478408	bitter	highland	7	10
D-12162	sweet	highland	8	8
D-12162	sweet	highland	7	9
D-12162	sweet	highland	8	8
D-12162	sweet	highland	8	8
D-12162	sweet	highland	8	9
D-12162	sweet	highland	7	8
D-12162	sweet	highland	7	9
D-12162	sweet	highland	8	8
D-12162	sweet	highland	9	8
D-12162	sweet	highland	8	8
D-12162	sweet	highland	8	7
D-12162	sweet	highland	8	8
D-12362	sweet	highland	8	10
D-12362	sweet	highland	7	8
D-12362	sweet	highland	7	10
D-12362	sweet	highland	8	9
D-12362	sweet	highland	8	9
D-12362	sweet	highland	7	8
D-12362	sweet	highland	8	8
D-12362	sweet	highland	8	9
D-12362	sweet	highland	7	9
D-12362	sweet	highland	7	8
D-12362	sweet	highland	8	9
D-12362	sweet	highland	9	9
PI-614882	bitter	coastal	7	9
PI-614882	bitter	coastal	7	9
PI-614882	bitter	coastal	7	8
PI-614882	bitter	coastal	7	8
PI-614882	bitter	coastal	7	8
PI-614882	bitter	coastal	10	8
PI-614882	bitter	coastal	8	7
PI-614882	bitter	coastal	7	8
PI-614882	bitter	coastal	8	7
PI-614882	bitter	coastal	7	9
PI-614882	bitter	coastal	8	8
PI-614882	bitter	coastal	9	8
CHEN-144	sweet	highland	7	10
CHEN-144	sweet	highland	8	8
CHEN-144	sweet	highland	7	9
CHEN-144	sweet	highland	8	9
CHEN-144	sweet	highland	8	8
CHEN-144	sweet	highland	8	8
CHEN-144	sweet	highland	8	9
CHEN-144	sweet	highland	7	8
CHEN-144	sweet	highland	7	8
CHEN-144	sweet	highland	8	9
CHEN-144	sweet	highland	8	9
CHEN-401	bitter	highland	8	9
CHEN-401	bitter	highland	7	10
CHEN-401	bitter	highland	8	9
CHEN-401	bitter	highland	9	8
CHEN-401	bitter	highland	7	8
CHEN-401	bitter	highland	7	10
CHEN-401	bitter	highland	7	9
CHEN-401	bitter	highland	9	6
CHEN-401	bitter	highland	7	8
CHEN-401	bitter	highland	8	7
CHEN-401	bitter	highland	8	8
CHEN-401	bitter	highland	8	8
PI-665277	bitter	highland	8	10
PI-665277	bitter	highland	9	9
PI-665277	bitter	highland	7	10
PI-665277	bitter	highland	8	10
PI-665277	bitter	highland	7	9
PI-614881	bitter	highland	7	8
PI-614881	bitter	highland	7	8
PI-614881	bitter	highland	7	8
PI-614881	bitter	highland	7	9
PI-614881	bitter	highland	7	9
PI-614881	bitter	highland	7	8
PI-614881	bitter	highland	7	8
PI-614881	bitter	highland	7	9
PI-614881	bitter	highland	7	9
PI-614881	bitter	highland	7	8
PI-614881	bitter	highland	7	8
PI-614881	bitter	highland	7	8
Ames-13737	bitter	coastal	8	10
Ames-13737	bitter	coastal	9	8
Ames-13737	bitter	coastal	8	9
Ames-13737	bitter	coastal	9	8
Ames-13737	bitter	coastal	10	7
Ames-13737	bitter	coastal	8	9
Ames-13737	bitter	coastal	8	8
Ames-13737	bitter	coastal	8	8
Ames-13737	bitter	coastal	9	9
Ames-13737	bitter	coastal	8	9
Ames-13737	bitter	coastal	9	8
Ames-13737	bitter	coastal	8	8
D-12182	bitter	highland	8	10
D-12182	bitter	highland	8	9
D-12182	bitter	highland	8	9
D-12182	bitter	highland	8	8
D-12182	bitter	highland	7	9
D-12182	bitter	highland	8	8
D-12182	bitter	highland	8	9
D-12182	bitter	highland	8	8
D-12182	bitter	highland	9	8
CHEN-112	sweet	highland	8	9
CHEN-112	sweet	highland	8	8
CHEN-112	sweet	highland	8	10
CHEN-112	sweet	highland	8	10
CHEN-112	sweet	highland	9	9
CHEN-112	sweet	highland	8	8
CHEN-112	sweet	highland	8	9
CHEN-112	sweet	highland	8	9
CHEN-112	sweet	highland	8	9
CHEN-112	sweet	highland	8	8
CHEN-112	sweet	highland	8	9
CHEN-112	sweet	highland	7	10
PI-587173	bitter	highland	8	9
PI-587173	bitter	highland	8	9
PI-587173	bitter	highland	8	10
PI-587173	bitter	highland	8	10
PI-587173	bitter	highland	10	8
PI-587173	bitter	highland	9	9
PI-587173	bitter	highland	8	9
PI-587173	bitter	highland	8	8
Ames-13742	bitter	others	8	10
Ames-13742	bitter	others	7	9
Ames-13742	bitter	others	8	10
Ames-13742	bitter	others	7	8
Ames-13742	bitter	others	6	9
Ames-13742	bitter	others	7	9
Ames-13742	bitter	others	6	10
Ames-13742	bitter	others	7	8
Ames-13742	bitter	others	7	8
Ames-13742	bitter	others	7	8
Ames-13742	bitter	others	7	8
Ames-13742	bitter	others	6	9
PI-614920	bitter	highland	7	9
PI-614920	bitter	highland	8	8
PI-614920	bitter	highland	7	10
PI-614920	bitter	highland	7	10
PI-614920	bitter	highland	7	9
PI-614920	bitter	highland	8	8
PI-614920	bitter	highland	7	9
PI-614920	bitter	highland	7	9
PI-614920	bitter	highland	7	7
PI-614920	bitter	highland	6	8
PI-614920	bitter	highland	7	9
PI-614920	bitter	highland	7	9
CHEN-350	bitter	highland	8	9
CHEN-350	bitter	highland	7	9
CHEN-350	bitter	highland	7	11
CHEN-350	bitter	highland	7	9
CHEN-350	bitter	highland	7	8
CHEN-350	bitter	highland	8	9
CHEN-350	bitter	highland	7	9
CHEN-350	bitter	highland	9	9
CHEN-350	bitter	highland	9	8
CHEN-350	bitter	highland	7	7
PI-614934	bitter	highland	6	10
PI-614934	bitter	highland	6	11
PI-614934	bitter	highland	7	10
PI-614934	bitter	highland	7	10
PI-614934	bitter	highland	7	10
PI-614934	bitter	highland	7	10
PI-614934	bitter	highland	7	9
PI-614934	bitter	highland	7	10
PI-614934	bitter	highland	7	9
PI-614934	bitter	highland	8	9
PI-614934	bitter	highland	8	9
CHEN-161	sweet	highland	6	10
CHEN-161	sweet	highland	7	9
CHEN-161	sweet	highland	6	9
CHEN-161	sweet	highland	7	10
CHEN-161	sweet	highland	7	8
CHEN-161	sweet	highland	6	9
CHEN-161	sweet	highland	7	8
CHEN-161	sweet	highland	7	8
CHEN-161	sweet	highland	6	8
CHEN-161	sweet	highland	6	9
CHEN-161	sweet	highland	6	8
CHEN-161	sweet	highland	7	8
Nde-09	bitter	coastal	7	9
Nde-09	bitter	coastal	8	7
Nde-09	bitter	coastal	8	8
Nde-09	bitter	coastal	7	8
Nde-09	bitter	coastal	7	8
Nde-09	bitter	coastal	7	8
Nde-09	bitter	coastal	7	9
Nde-09	bitter	coastal	7	8
Nde-09	bitter	coastal	7	8
Nde-09	bitter	coastal	7	8
Nde-09	bitter	coastal	7	9
Nde-09	bitter	coastal	7	8
CHEN-322	sweet	highland	7	9
CHEN-322	sweet	highland	7	9
CHEN-322	sweet	highland	7	9
CHEN-322	sweet	highland	8	9
CHEN-322	sweet	highland	7	8
CHEN-322	sweet	highland	8	8
CHEN-322	sweet	highland	6	9
CHEN-322	sweet	highland	7	8
CHEN-322	sweet	highland	6	9
CHEN-322	sweet	highland	6	8
CHEN-322	sweet	highland	6	8
CHEN-322	sweet	highland	6	9
CHEN-413	sweet	highland	8	8
CHEN-413	sweet	highland	8	8
CHEN-413	sweet	highland	8	9
CHEN-413	sweet	highland	8	10
CHEN-413	sweet	highland	10	8
D-12229	bitter	highland	7	9
D-12229	bitter	highland	8	8
D-12229	bitter	highland	8	8
D-12229	bitter	highland	8	8
D-12229	bitter	highland	7	8
D-12229	bitter	highland	8	8
D-12229	bitter	highland	7	9
D-12229	bitter	highland	7	9
D-12229	bitter	highland	8	8
D-12229	bitter	highland	8	7
D-12229	bitter	highland	7	8
D-12229	bitter	highland	7	8
D-12020	bitter	highland	9	7
D-12020	bitter	highland	9	8
D-12020	bitter	highland	7	10
D-12020	bitter	highland	9	8
D-12020	bitter	highland	8	9
D-12020	bitter	highland	8	9
D-12020	bitter	highland	8	8
D-12020	bitter	highland	8	9
D-12020	bitter	highland	8	9
D-12020	bitter	highland	7	9
D-12020	bitter	highland	7	11
D-12020	bitter	highland	7	9
D-12320	sweet	highland	7	10
D-12320	sweet	highland	6	10
D-12320	sweet	highland	7	8
D-12320	sweet	highland	7	9
D-12320	sweet	highland	6	10
D-12320	sweet	highland	6	10
D-12320	sweet	highland	6	9
D-12320	sweet	highland	6	9
D-12320	sweet	highland	6	10
D-12320	sweet	highland	7	9
D-12320	sweet	highland	6	9
CHEN-151	bitter	highland	8	9
CHEN-151	bitter	highland	8	10
CHEN-151	bitter	highland	8	10
CHEN-151	bitter	highland	8	9
CHEN-151	bitter	highland	8	8
CHEN-151	bitter	highland	8	9
CHEN-151	bitter	highland	8	10
CHEN-151	bitter	highland	8	9
CHEN-151	bitter	highland	8	9
CHEN-151	bitter	highland	8	7
CHEN-151	bitter	highland	8	9
CHEN-151	bitter	highland	10	8
PI-665276	bitter	highland	7	11
PI-665276	bitter	highland	8	9
PI-665276	bitter	highland	8	10
PI-665276	bitter	highland	7	9
PI-665276	bitter	highland	8	9
PI-665276	bitter	highland	8	10
PI-665276	bitter	highland	9	9
PI-665276	bitter	highland	8	8
PI-665276	bitter	highland	6	9
PI-665276	bitter	highland	7	9
PI-665276	bitter	highland	8	10
PI-665276	bitter	highland	6	10
Cherry Vanilla	bitter	others	9	8
Cherry Vanilla	bitter	others	8	9
Cherry Vanilla	bitter	others	8	9
Cherry Vanilla	bitter	others	8	9
Cherry Vanilla	bitter	others	9	8
Cherry Vanilla	bitter	others	9	8
Cherry Vanilla	bitter	others	9	8
Cherry Vanilla	bitter	others	9	9
Cherry Vanilla	bitter	others	9	8
Cherry Vanilla	bitter	others	9	9
Cherry Vanilla	bitter	others	9	8
D-12014	bitter	others	8	8
D-12014	bitter	others	8	8
D-12014	bitter	others	8	7
D-12014	bitter	others	8	7
D-12014	bitter	others	7	9
D-12014	bitter	others	7	7
D-12014	bitter	others	7	8
D-12014	bitter	others	7	8
D-12014	bitter	others	7	9
D-12014	bitter	others	8	7
D-12014	bitter	others	8	7
D-12014	bitter	others	7	8
D-12225	sweet	others	8	8
D-12225	sweet	others	6	10
D-12225	sweet	others	6	9
D-12225	sweet	others	6	9
D-12225	sweet	others	6	9
D-12225	sweet	others	7	9
D-12225	sweet	others	6	9
D-12225	sweet	others	7	9
D-12225	sweet	others	6	9
D-12225	sweet	others	8	9
D-12225	sweet	others	8	8
D-12225	sweet	others	7	9
NL-6	bitter	others	9	6
NL-6	bitter	others	8	7
NL-6	bitter	others	8	8
NL-6	bitter	others	8	7
NL-6	bitter	others	8	7
NL-6	bitter	others	8	7
NL-6	bitter	others	8	7
NL-6	bitter	others	7	8
NL-6	bitter	others	8	7
NL-6	bitter	others	7	8
NL-6	bitter	others	7	7
PI-510540	bitter	others	7	9
PI-510540	bitter	others	7	9
PI-510540	bitter	others	8	8
PI-510540	bitter	others	8	9
PI-510540	bitter	others	7	9
PI-510540	bitter	others	8	9
PI-510540	bitter	others	8	9
PI-510540	bitter	others	8	8
PI-510540	bitter	others	7	9
PI-510540	bitter	others	7	8
PI-510540	bitter	others	8	10
PI-510540	bitter	others	7	9
CHEN-398	bitter	others	8	10
CHEN-398	bitter	others	7	10
CHEN-398	bitter	others	8	10
CHEN-398	bitter	others	7	9
CHEN-398	bitter	others	7	9
CHEN-398	bitter	others	6	10
CHEN-398	bitter	others	7	10
CHEN-398	bitter	others	7	10
CHEN-398	bitter	others	7	8
CHEN-398	bitter	others	7	9
CHEN-398	bitter	others	7	8
CHEN-398	bitter	others	6	10
D-12359	sweet	others	7	8
D-12359	sweet	others	7	9
D-12359	sweet	others	7	8
D-12359	sweet	others	7	9
D-12359	sweet	others	7	9
D-12359	sweet	others	8	8
D-12359	sweet	others	7	9
D-12359	sweet	others	7	8
D-12359	sweet	others	10	7
D-12359	sweet	others	7	8
D-12359	sweet	others	8	8
D-12415	bitter	others	7	9
D-12415	bitter	others	7	8
D-12415	bitter	others	6	10
D-12415	bitter	others	6	9
D-12415	bitter	others	6	10
D-12415	bitter	others	6	9
D-12415	bitter	others	6	10
D-12415	bitter	others	6	9
D-12415	bitter	others	6	9
D-12415	bitter	others	6	9
D-12415	bitter	others	6	10
D-12415	bitter	others	6	9
