# Supplementary material for: Investigating the bHLH transcription factor TSARL1 as marker and regulator of saponin biosynthesis in Chenopodium quinoa
Source: J Sci Food Agric. 2025 Jun 13;105(13):7329–39. doi: 10.1002/jsfa.14436 (PMC12439090; doi:10.1002/jsfa.14436)
Supplement: Supplementary file 4 — Table S3. Sequences for genes with primer pairs used for qPCR. ‘s/b’ and ‘b’ indicate that primer pairs were used to either bind to both bitter and non‐bitter quinoa TSARL1, or only the non‐mutated TSARL1 present in bitter quinoa accessions. [file JSFA-105-7329-s002.xlsx]

## Sheet: Sheet1
Short name	Long name	NCBI gene ID	AUR number	Primer Sequence (5'-3')	Amplicon Length	Primer efficiency [%]	Used for
BAS	β-amyrin synthase	LOC110687932	AUR62025693	AGATGGACCCTGAACGACTT	109	103	GOI, qPCR
				TCCAACCATTCTTGAGCCCC
CYP78	Cytochrome P-450 dependent monooxygenase	LOC110726788	AUR62025699	GTGGCATGTGAAGTGATGCG	175	93	GOI, qPCR
				ATGGGTCGAATTTCGTCGGT
CYP79	Cytochrome P-450 dependent monooxygenase	LOC110687936	AUR62001317	GTGGCATGTGAAGTGATGCG	165	99	GOI, qPCR
				TTTCTGTGGCTCTGGGAAGC
Poly	Polyadenylate-binding protein 2-like	LOC110718750	AUR62010255	TGTCGGCACATTGGCTACTT	133	101	cDNA quality, reference gene, qPCR
				CAGCAGCATCCCTGTCACTT
Pore	Outer envelope pore protein 16-3, chloroplastic/mitochondrial-like	LOC110691390	AUR62024326	CATTGGTGCAGAGCAGATGG	124	110	Reference gene, qPCR
				TGCCGTTGGAATGCTCCTTC
TSARL1	Triterpene Saponin Biosynthesis Activating Regulator-like 1	LOC110702426	AUR62017204	CATAATCTGCTGCTCTATTGCC	688		gDNA amplification
				GAAGGGCATTGCGAAGAG
TSARL1_b	Triterpene Saponin Biosynthesis Activating Regulator-like 1	LOC110702426	AUR62017204	GGCCAAGTTATTTGCCGAGG	165	128	GOI, qPCR
				TGAAGGGCATTGCGAAGAGT
TSARL1_s/b	Triterpene Saponin Biosynthesis Activating Regulator-like 1	LOC110702426	AUR62017204	GGCCAAGTTATTTGCCGAGG	132	113	GOI, qPCR
				CTACAGTCCTCTTTGCAACCTCAC
TSARL2	Triterpene Saponin Biosynthesis Activating Regulator-like 2	LOC110702428	AUR62017206	CTCCGCCATCCTTCCTGG	116	103	GOI, qPCR
				TTGCGACCTCACTTTCGAGTAC
Tub	Tubulin beta-5 chain-like	LOC110701002	AUR62006568	AGTGGTTGAGCCCTACAATGCT	710		RNA quality
				TGTTGCTCTCAGCCTCAGTGAA
