# Supplementary material for: Investigating the bHLH transcription factor TSARL1 as marker and regulator of saponin biosynthesis in Chenopodium quinoa
Source: J Sci Food Agric. 2025 Jun 13;105(13):7329–39. doi: 10.1002/jsfa.14436 (PMC12439090; doi:10.1002/jsfa.14436)
Supplement: Supplementary file 5 — Table S4. qPCR samples and quinoa accession information. Table shows information about the samples used for qPCR regarding gene, tissue, phenotype, developmental stage, replicate, Cq‐value, Q (relative quantity of gene expression), NF (normalization factor), and NEL (normalized expression level). Furthermore, quinoa accessions of which samples were taken are described regarding accession name, phenotype, origin, accession number, and supplier. [file JSFA-105-7329-s003.xlsx]

## Sheet: qPCR Values
Gene	Tissue	Saponin_Phenotype	Accession	Developmental Stage	Replicate	Cq-Value	Q	NF	NEL
Poly	floral	sweet	1	1	1	23.5607	0.230329	0.122438
Poly	floral	sweet	1	1	2	22.1369	0.626762	0.379976
Poly	floral	sweet	1	1	3	22.9248	0.360196	0.237993
Poly	floral	sweet	1	2	1	24.0012	0.168985	0.110298
Poly	floral	sweet	1	2	2	25.0165	0.0827587	0.0530849
Poly	floral	sweet	1	2	3	24.9403	0.0873139	0.0631065
Poly	floral	sweet	1	3	1	23.074	0.324318	0.297648
Poly	floral	sweet	1	3	2	22.3271	0.548314	0.506491
Poly	floral	sweet	1	3	3	22.8696	0.374434	0.335421
Poly	floral	sweet	1	4	1
Poly	floral	sweet	1	4	2	23.2817	0.280254	0.219176
Poly	floral	sweet	1	4	3	22.7183	0.416459	0.312489
Poly	leaf	sweet	1	1	1	27.6677	0.0129558	0.0106481
Poly	leaf	sweet	1	1	2	27.2904	0.0168919	0.0156836
Poly	leaf	sweet	1	1	3	28.1444	0.00926623	0.00733607
Poly	leaf	sweet	1	2	1	28.4691	0.00737521	0.00548239
Poly	leaf	sweet	1	2	2	28.3641	0.00793993	0.00746737
Poly	leaf	sweet	1	2	3	27.0693	0.0197333	0.0203535
Poly	leaf	sweet	1	3	1	25.0332	0.0825853	0.102773
Poly	leaf	sweet	1	3	2	24.0384	0.166214	0.279161
Poly	leaf	sweet	1	3	3	24.6595	0.107407	0.133234
Poly	leaf	sweet	1	4	1	27.4054	0.0155802	0.0175289
Poly	leaf	sweet	1	4	2	25.4533	0.0614678	0.0771209
Poly	leaf	sweet	1	4	3	25.7974	0.0482584	0.0591234
Poly	root	sweet	1	1	1	28.3564	0.00607793	0.00669398
Poly	root	sweet	1	1	2	27.3002	0.0127721	0.0135843
Poly	root	sweet	1	1	3	26.8119	0.0180039	0.0175
Poly	root	sweet	1	2	1	26.0468	0.0308322	0.0311716
Poly	root	sweet	1	2	2	27.474	0.0113036	0.00927392
Poly	root	sweet	1	2	3	27.0968	0.0147362	0.0168366
Poly	root	sweet	1	3	1	25.7761	0.0372961	0.0359858
Poly	root	sweet	1	3	2	23.6703	0.163931	0.205653
Poly	root	sweet	1	3	3	24.3269	0.10332	0.119408
Poly	root	sweet	1	4	1	27.766	0.00920576	0.00808445
Poly	root	sweet	1	4	2	24.6542	0.0820799	0.104273
Poly	root	sweet	1	4	3	22.7343	0.316582	0.509453
Poly	embryo	sweet	1		1	22.5197	0.755867	0.758275
Poly	embryo	sweet	1		2	22.3925	0.826595	0.878499
Poly	embryo	sweet	1		3	23.2537	0.451142	0.458416
Poly	floral	bitter	2	1	1	24.7959	0.0966454	0.0576612
Poly	floral	bitter	2	1	2	24.5466	0.115158	0.0627822
Poly	floral	bitter	2	1	3	23.8296	0.190653	0.106182
Poly	floral	bitter	2	2	1	24.479	0.12077	0.0862573
Poly	floral	bitter	2	2	2	23.0716	0.324858	0.209644
Poly	floral	bitter	2	2	3	21.8893	0.745961	0.491777
Poly	floral	bitter	2	3	1	24.5899	0.111705	0.0770323
Poly	floral	bitter	2	3	2	25.1963	0.0729327	0.0526027
Poly	floral	bitter	2	3	3	24.647	0.10731	0.0685611
Poly	floral	bitter	2	4	1	24.1897	0.148005	0.0983222
Poly	floral	bitter	2	4	2	24.4727	0.121299	0.0909732
Poly	floral	bitter	2	4	3	24.37	0.130382	0.0815232
Poly	leaf	bitter	2	1	1	26.0491	0.0404313	0.0452417
Poly	leaf	bitter	2	1	2	25.7035	0.0515505	0.0544319
Poly	leaf	bitter	2	1	3	25.7668	0.0493063	0.053609
Poly	leaf	bitter	2	2	1	25.7765	0.0489721	0.0439384
Poly	leaf	bitter	2	2	2	26.0368	0.0407804	0.0434217
Poly	leaf	bitter	2	2	3	24.8762	0.0922236	0.0794445
Poly	leaf	bitter	2	3	1	25.9978	0.0419169	0.045335
Poly	leaf	bitter	2	3	2	25.0891	0.0794039	0.0878013
Poly	leaf	bitter	2	3	3	27.4309	0.015303	0.0166777
Poly	leaf	bitter	2	4	1	27.8196	0.0116438	0.011878
Poly	leaf	bitter	2	4	2	25.4718	0.0606702	0.074121
Poly	leaf	bitter	2	4	3	27.4582	0.0150116	0.01784
Poly	root	bitter	2	1	1	27.7503	0.00930761	0.012341
Poly	root	bitter	2	1	2	25.9472	0.0330688	0.0342814
Poly	root	bitter	2	1	3	30.1828	0.00168297	0.0023574
Poly	root	bitter	2	2	1	24.607	0.0848495	0.0897329
Poly	root	bitter	2	2	2
Poly	root	bitter	2	2	3	27.3565	0.0122765	0.0134345
Poly	root	bitter	2	3	1	30.0617	0.00183252	0.00335239
Poly	root	bitter	2	3	2
Poly	root	bitter	2	3	3	27.8816	0.00848658	0.0213066
Poly	root	bitter	2	4	1	31.8491	0.00052152	0.000862751
Poly	root	bitter	2	4	2	32.988	0.000234153	0.000234153
Poly	root	bitter	2	4	3	30.0668	0.00182593	0.00335108
Poly	embryo	bitter	2		1	24.1974	0.232349	0.454686
Poly	embryo	bitter	2		2	25.7949	0.0755726	0.184439
Poly	embryo	bitter	2		3	25.2537	0.11056	0.27396
Poly	floral	sweet	3	1	1	25.4424	0.0613426	0.0336231
Poly	floral	sweet	3	1	2	26.6732	0.0258196	0.0105811
Poly	floral	sweet	3	1	3	24.3485	0.132372	0.0619771
Poly	floral	sweet	3	2	1	24.177	0.14934	0.0960105
Poly	floral	sweet	3	2	2	25.6006	0.0548848	0.0306003
Poly	floral	sweet	3	2	3	27.1407	0.0185864	0.0101355
Poly	floral	sweet	3	3	1	26.0945	0.038783	0.0212379
Poly	floral	sweet	3	3	2
Poly	floral	sweet	3	3	3	24.445	0.123687	0.0725487
Poly	floral	sweet	3	4	1	27.0531	0.0197676	0.0102262
Poly	floral	sweet	3	4	2	25.0526	0.0806874	0.0443837
Poly	floral	sweet	3	4	3	25.3746	0.064338	0.0383571
Poly	leaf	sweet	3	1	1	28.808	0.00581128	0.00399843
Poly	leaf	sweet	3	1	2	27.5075	0.0145009	0.0125027
Poly	leaf	sweet	3	1	3	27.317	0.0165793	0.0131644
Poly	leaf	sweet	3	2	1	28.7823	0.00591735	0.00731383
Poly	leaf	sweet	3	2	2	26.2585	0.0348945	0.0302093
Poly	leaf	sweet	3	2	3	25.5486	0.0574844	0.0567327
Poly	leaf	sweet	3	3	1	25.207	0.0730888	0.0644373
Poly	leaf	sweet	3	3	2	27.1148	0.0191121	0.0142266
Poly	leaf	sweet	3	3	3	26.5993	0.0274594	0.0192633
Poly	leaf	sweet	3	4	1	27.2245	0.0176929	0.0157506
Poly	leaf	sweet	3	4	2	24.3632	0.132283	0.102147
Poly	leaf	sweet	3	4	3	26.5889	0.0276625	0.0216267
Poly	root	sweet	3	1	1	23.301	0.212539	0.190468
Poly	root	sweet	3	1	2	24.0986	0.121304	0.0930043
Poly	root	sweet	3	1	3	24.3564	0.101197	0.109159
Poly	root	sweet	3	2	1	23.4246	0.194853	0.181542
Poly	root	sweet	3	2	2	23.5194	0.182283	0.200301
Poly	root	sweet	3	2	3	23.2682	0.217493	0.212719
Poly	root	sweet	3	3	1	27.3167	0.0126253	0.0102691
Poly	root	sweet	3	3	2	25.4387	0.0472801	0.0400493
Poly	root	sweet	3	3	3	24.9125	0.0684466	0.0739019
Poly	root	sweet	3	4	1	23.3122	0.210873	0.177568
Poly	root	sweet	3	4	2	24.4394	0.0954606	0.0750579
Poly	root	sweet	3	4	3	24.4908	0.0920757	0.0720881
Poly	embryo	sweet	3		1	22.8329	0.606485	0.579498
Poly	embryo	sweet	3		2	23.0528	0.519591	0.535442
Poly	embryo	sweet	3		3	22.8728	0.589681	0.612815
Poly	floral	bitter	4	1	1	25.643	0.0532743	0.0324545
Poly	floral	bitter	4	1	2	23.5435	0.233139	0.178362
Poly	floral	bitter	4	1	3	25.1162	0.0771565	0.040037
Poly	floral	bitter	4	2	1	24.2096	0.145951	0.103666
Poly	floral	bitter	4	2	2	26.775	0.0240357	0.0158511
Poly	floral	bitter	4	2	3	24.3735	0.130061	0.0844504
Poly	floral	bitter	4	3	1	23.3042	0.275861	0.186215
Poly	floral	bitter	4	3	2	23.2031	0.296166	0.227204
Poly	floral	bitter	4	3	3	22.9028	0.365789	0.245587
Poly	floral	bitter	4	4	1	22.929	0.359129	0.258138
Poly	floral	bitter	4	4	2	23.1116	0.315858	0.16327
Poly	floral	bitter	4	4	3	23.5302	0.235315	0.146034
Poly	leaf	bitter	4	1	1	24.8041	0.0970229	0.120273
Poly	leaf	bitter	4	1	2	26.2213	0.0358196	0.0382498
Poly	leaf	bitter	4	1	3	24.8289	0.0953479	0.0779947
Poly	leaf	bitter	4	2	1	25.2084	0.0730158	0.0696008
Poly	leaf	bitter	4	2	2	25.1025	0.0786577	0.0690831
Poly	leaf	bitter	4	2	3	26.4889	0.0296758	0.0365343
Poly	leaf	bitter	4	3	1	25.1198	0.0777118	0.0806228
Poly	leaf	bitter	4	3	2	23.3772	0.264592	0.259952
Poly	leaf	bitter	4	3	3	24.7757	0.0989815	0.098682
Poly	leaf	bitter	4	4	1
Poly	leaf	bitter	4	4	2
Poly	leaf	bitter	4	4	3
Poly	root	bitter	4	1	1	21.6098	0.698008	0.730663
Poly	root	bitter	4	1	2	22.1768	0.468507	0.519916
Poly	root	bitter	4	1	3	22.4841	0.377457	0.472967
Poly	root	bitter	4	2	1	24.0663	0.124095	0.110652
Poly	root	bitter	4	2	2	24.0111	0.129009	0.122156
Poly	root	bitter	4	2	3	24.6205	0.0840486	0.0664605
Poly	root	bitter	4	3	1	28.7397	0.00464212	0.00373329
Poly	root	bitter	4	3	2
Poly	root	bitter	4	3	3	28.3445	0.00612932	0.00481312
Poly	root	bitter	4	4	1	26.6702	0.0198911	0.0170274
Poly	root	bitter	4	4	2	27.114	0.0145591	0.0126748
Poly	root	bitter	4	4	3	28.1051	0.00725269	0.00663532
Poly	embryo	bitter	4		1	23.1677	0.479262	0.547194
Poly	embryo	bitter	4		2	22.1216	1	1
Poly	embryo	bitter	4		3
Poly	floral	sweet	5	1	1	21.4725	1	1
Poly	floral	sweet	5	1	2	23.3404	0.268915	0.213835
Poly	floral	sweet	5	1	3	31.995	0.000612248	0.0013235
Poly	floral	sweet	5	2	1	22.6799	0.427852	0.167364
Poly	floral	sweet	5	2	2	22.847	0.380441	0.171152
Poly	floral	sweet	5	2	3	24.7663	0.0986759	0.0671239
Poly	floral	sweet	5	3	1	23.7776	0.197757	0.106348
Poly	floral	sweet	5	3	2	24.1716	0.149905	0.0929342
Poly	floral	sweet	5	3	3	22.8381	0.382826	0.214669
Poly	floral	sweet	5	4	1	22.9869	0.344799	0.173371
Poly	floral	sweet	5	4	2	22.575	0.460599	0.215947
Poly	floral	sweet	5	4	3	23.4536	0.248339	0.125174
Poly	leaf	sweet	5	1	1	22.6218	0.450017	0.357497
Poly	leaf	sweet	5	1	2	23.0463	0.333907	0.389974
Poly	leaf	sweet	5	1	3	23.0968	0.32225	0.361993
Poly	leaf	sweet	5	2	1	24.4046	0.128487	0.0926461
Poly	leaf	sweet	5	2	2	22.4477	0.508627	0.301135
Poly	leaf	sweet	5	2	3	21.8201	0.790762	0.471885
Poly	leaf	sweet	5	3	1	24.8415	0.0945025	0.0721703
Poly	leaf	sweet	5	3	2	24.0337	0.16677	0.131326
Poly	leaf	sweet	5	3	3	23.8893	0.18459	0.143089
Poly	leaf	sweet	5	4	1	24.6977	0.10456	0.0983932
Poly	leaf	sweet	5	4	2	25.5673	0.0567301	0.0363783
Poly	leaf	sweet	5	4	3	30.5357	0.00172473	0.00101425
Poly	root	sweet	5	1	1	23.0793	0.248393	0.221219
Poly	root	sweet	5	1	2
Poly	root	sweet	5	1	3	23.7371	0.156417	0.0677461
Poly	root	sweet	5	2	1	23.1006	0.244694	0.152088
Poly	root	sweet	5	2	2	22.4326	0.391383	0.314156
Poly	root	sweet	5	2	3	21.6516	0.67778	0.562716
Poly	root	sweet	5	3	1	23.562	0.17691	0.139963
Poly	root	sweet	5	3	2	24.0505	0.125482	0.097226
Poly	root	sweet	5	3	3	25.3046	0.0519547	0.0397615
Poly	root	sweet	5	4	1	24.803	0.0739278	0.0654542
Poly	root	sweet	5	4	2	24.3112	0.104469	0.0914451
Poly	root	sweet	5	4	3	26.0774	0.0301756	0.0236233
Poly	embryo	sweet	5		1	23.7277	0.323284	0.333647
Poly	embryo	sweet	5		2	22.495	0.769114	0.649773
Poly	embryo	sweet	5		3	23.8285	0.30116	0.292129
Poly	floral	bitter	6	1	1	22.9433	0.355532	0.210908
Poly	floral	bitter	6	1	2	25.539	0.0573159	0.0279725
Poly	floral	bitter	6	1	3	24.108	0.15676	0.0648772
Poly	floral	bitter	6	2	1	23.876	0.184528	0.135339
Poly	floral	bitter	6	2	2	22.8185	0.388131	0.226406
Poly	floral	bitter	6	2	3	23.3007	0.276535	0.176443
Poly	floral	bitter	6	3	1	23.2279	0.291063	0.209762
Poly	floral	bitter	6	3	2	23.3195	0.272901	0.185542
Poly	floral	bitter	6	3	3	24.2561	0.141258	0.0672983
Poly	floral	bitter	6	4	1	22.1335	0.628269	0.366632
Poly	floral	bitter	6	4	2	23.2088	0.294984	0.133888
Poly	floral	bitter	6	4	3	23.7841	0.196846	0.113497
Poly	leaf	bitter	6	1	1	23.0063	0.343427	0.306198
Poly	leaf	bitter	6	1	2	21.4862	1	1
Poly	leaf	bitter	6	1	3	24.0501	0.164861	0.123243
Poly	leaf	bitter	6	2	1	23.6812	0.213669	0.160389
Poly	leaf	bitter	6	2	2	23.6811	0.21369	0.176814
Poly	leaf	bitter	6	2	3	24.1064	0.158458	0.133005
Poly	leaf	bitter	6	3	1	24.5485	0.116124	0.101284
Poly	leaf	bitter	6	3	2	25.2917	0.0688604	0.080072
Poly	leaf	bitter	6	3	3	25.2019	0.0733517	0.0600861
Poly	leaf	bitter	6	4	1	27.3098	0.0166625	0.0165052
Poly	leaf	bitter	6	4	2	25.4941	0.0597297	0.0417182
Poly	leaf	bitter	6	4	3	24.6995	0.104425	0.0804613
Poly	root	bitter	6	1	1	22.577	0.353592	0.410791
Poly	root	bitter	6	1	2	21.6324	0.686961	0.713632
Poly	root	bitter	6	1	3	23.2113	0.226374	0.253115
Poly	root	bitter	6	2	1	21.2147	0.921479	0.86649
Poly	root	bitter	6	2	2	21.0984	1	1
Poly	root	bitter	6	2	3	23.2247	0.224252	0.160708
Poly	root	bitter	6	3	1	26.5434	0.0217452	0.0169943
Poly	root	bitter	6	3	2	26.1819	0.0280381	0.0211629
Poly	root	bitter	6	3	3	27.4849	0.0112174	0.00713788
Poly	root	bitter	6	4	1	30.1868	0.00167817	0.00125386
Poly	root	bitter	6	4	2
Poly	root	bitter	6	4	3	33.2811	0.000190548	0.000190548
Poly	embryo	bitter	6		1	24.1272	0.244108	0.239435
Poly	embryo	bitter	6		2	23.7065	0.328123	0.265696
Poly	embryo	bitter	6		3	24.1795	0.235293	0.187288
Pore16	floral	sweet	1	1	1	26.0698	0.065085
Pore16	floral	sweet	1	1	2	24.4667	0.230362
Pore16	floral	sweet	1	1	3	24.951	0.157249
Pore16	floral	sweet	1	2	1	25.9418	0.0719924
Pore16	floral	sweet	1	2	2	26.8914	0.0340509
Pore16	floral	sweet	1	2	3	26.5207	0.0456106
Pore16	floral	sweet	1	3	1	24.2505	0.273171
Pore16	floral	sweet	1	3	2	23.5681	0.467857
Pore16	floral	sweet	1	3	3	24.1297	0.300474
Pore16	floral	sweet	1	4	1
Pore16	floral	sweet	1	4	2	24.8416	0.171409
Pore16	floral	sweet	1	4	3	24.4442	0.234475
Pore16	leaf	sweet	1	1	1	29.442	0.0087514
Pore16	leaf	sweet	1	1	2	28.7962	0.0145617
Pore16	leaf	sweet	1	1	3	29.962	0.00580797
Pore16	leaf	sweet	1	2	1	30.4113	0.00407535
Pore16	leaf	sweet	1	2	2	29.721	0.00702293
Pore16	leaf	sweet	1	2	3	28.3322	0.0209932
Pore16	leaf	sweet	1	3	1	26.0404	0.127895
Pore16	leaf	sweet	1	3	2	24.3928	0.468861
Pore16	leaf	sweet	1	3	3	25.7152	0.165272
Pore16	leaf	sweet	1	4	1	28.4115	0.0197215
Pore16	leaf	sweet	1	4	2	26.3942	0.0967603
Pore16	leaf	sweet	1	4	3	26.7615	0.0724346
Pore16	root	sweet	1	1	1	30.0142	0.00737248
Pore16	root	sweet	1	1	2	29.1609	0.0144482
Pore16	root	sweet	1	1	3	28.9538	0.0170102
Pore16	root	sweet	1	2	1	28.1717	0.0315147
Pore16	root	sweet	1	2	2	29.9742	0.00760869
Pore16	root	sweet	1	2	3	28.7978	0.0192363
Pore16	root	sweet	1	3	1	28.0488	0.0347216
Pore16	root	sweet	1	3	2	25.5052	0.257993
Pore16	root	sweet	1	3	3	26.2987	0.138001
Pore16	root	sweet	1	4	1	30.062	0.00709973
Pore16	root	sweet	1	4	2	26.3506	0.132467
Pore16	root	sweet	1	4	3	24.0388	0.819827
Pore16	embryo	sweet	1		1	25.5632	0.760691
Pore16	embryo	sweet	1		2	25.3033	0.933661
Pore16	embryo	sweet	1		3	26.1852	0.465808
Pore16	floral	bitter	2	1	1	26.8784	0.0344023
Pore16	floral	bitter	2	1	2	26.8849	0.0342278
Pore16	floral	bitter	2	1	3	26.1913	0.0591362
Pore16	floral	bitter	2	2	1	26.1394	0.0616071
Pore16	floral	bitter	2	2	2	25.1417	0.135292
Pore16	floral	bitter	2	2	3	24.0333	0.324206
Pore16	floral	bitter	2	3	1	26.3274	0.0531219
Pore16	floral	bitter	2	3	2	26.7543	0.0379398
Pore16	floral	bitter	2	3	3	26.572	0.0438041
Pore16	floral	bitter	2	4	1	26.0653	0.0653169
Pore16	floral	bitter	2	4	2	26.0099	0.0682291
Pore16	floral	bitter	2	4	3	26.3797	0.0509734
Pore16	leaf	bitter	2	1	1	27.2158	0.0506244
Pore16	leaf	bitter	2	1	2	27.0549	0.0574744
Pore16	leaf	bitter	2	1	3	27.0371	0.0582871
Pore16	leaf	bitter	2	2	1	27.533	0.0394222
Pore16	leaf	bitter	2	2	2	27.3309	0.0462341
Pore16	leaf	bitter	2	2	3	26.8335	0.0684363
Pore16	leaf	bitter	2	3	1	27.2564	0.0490318
Pore16	leaf	bitter	2	3	2	26.3899	0.0970867
Pore16	leaf	bitter	2	3	3	28.515	0.0181759
Pore16	leaf	bitter	2	4	1	29.0293	0.0121169
Pore16	leaf	bitter	2	4	2	26.4783	0.0905538
Pore16	leaf	bitter	2	4	3	28.3197	0.0212014
Pore16	root	bitter	2	1	1	29.003	0.0163629
Pore16	root	bitter	2	1	2	28.0193	0.0355384
Pore16	root	bitter	2	1	3	31.0329	0.00330211
Pore16	root	bitter	2	2	1	26.7736	0.0948974
Pore16	root	bitter	2	2	2
Pore16	root	bitter	2	2	3	29.1388	0.0147017
Pore16	root	bitter	2	3	1	30.2477	0.00613284
Pore16	root	bitter	2	3	2
Pore16	root	bitter	2	3	3	27.5007	0.0534927
Pore16	root	bitter	2	4	1	32.0967	0.00142725
Pore16	root	bitter	2	4	2
Pore16	root	bitter	2	4	3	30.2441	0.00615016
Pore16	embryo	bitter	2		1	25.3644	0.889781
Pore16	embryo	bitter	2		2	26.2286	0.450131
Pore16	embryo	bitter	2		3	25.7075	0.678855
Pore16	floral	sweet	3	1	1	27.67	0.0184295
Pore16	floral	sweet	3	1	2	29.5052	0.0043362
Pore16	floral	sweet	3	1	3	27.0943	0.0290179
Pore16	floral	sweet	3	2	1	26.137	0.0617249
Pore16	floral	sweet	3	2	2	27.7679	0.0170608
Pore16	floral	sweet	3	2	3	29.1974	0.00552708
Pore16	floral	sweet	3	3	1	28.2539	0.0116301
Pore16	floral	sweet	3	3	2
Pore16	floral	sweet	3	3	3	26.6087	0.0425535
Pore16	floral	sweet	3	4	1	29.253	0.00529025
Pore16	floral	sweet	3	4	2	27.3134	0.0244142
Pore16	floral	sweet	3	4	3	27.3964	0.0228678
Pore16	leaf	sweet	3	1	1	30.9097	0.0027511
Pore16	leaf	sweet	3	1	2	29.1776	0.0107799
Pore16	leaf	sweet	3	1	3	29.2166	0.0104529
Pore16	leaf	sweet	3	2	1	29.4008	0.00903989
Pore16	leaf	sweet	3	2	2	28.0535	0.0261532
Pore16	leaf	sweet	3	2	3	27.088	0.0559908
Pore16	leaf	sweet	3	3	1	27.0696	0.0568098
Pore16	leaf	sweet	3	3	2	29.2001	0.0105899
Pore16	leaf	sweet	3	3	3	28.8909	0.0135136
Pore16	leaf	sweet	3	4	1	28.8441	0.0140214
Pore16	leaf	sweet	3	4	2	26.6534	0.0788768
Pore16	leaf	sweet	3	4	3	28.6067	0.0169079
Pore16	root	sweet	3	1	1	26.0291	0.170689
Pore16	root	sweet	3	1	2	27.1361	0.0713067
Pore16	root	sweet	3	1	3	26.5	0.117747
Pore16	root	sweet	3	2	1	26.0406	0.169141
Pore16	root	sweet	3	2	2	25.7066	0.220099
Pore16	root	sweet	3	2	3	25.778	0.208049
Pore16	root	sweet	3	3	1	29.8559	0.00835268
Pore16	root	sweet	3	3	2	28.0783	0.0339243
Pore16	root	sweet	3	3	3	26.9935	0.0797921
Pore16	root	sweet	3	4	1	26.197	0.149524
Pore16	root	sweet	3	4	2	27.3761	0.0590158
Pore16	root	sweet	3	4	3	27.4327	0.0564394
Pore16	embryo	sweet	3		1	25.966	0.553711
Pore16	embryo	sweet	3		2	25.9704	0.551777
Pore16	embryo	sweet	3		3	25.7885	0.636857
Pore16	floral	bitter	4	1	1	27.5809	0.0197712
Pore16	floral	bitter	4	1	2	25.1308	0.136455
Pore16	floral	bitter	4	1	3	27.5181	0.0207754
Pore16	floral	bitter	4	2	1	25.9133	0.0736322
Pore16	floral	bitter	4	2	2	28.3892	0.0104535
Pore16	floral	bitter	4	2	3	26.2871	0.0548346
Pore16	floral	bitter	4	3	1	25.235	0.125701
Pore16	floral	bitter	4	3	2	24.8204	0.1743
Pore16	floral	bitter	4	3	3	24.8908	0.164884
Pore16	floral	bitter	4	4	1	24.7411	0.185547
Pore16	floral	bitter	4	4	2	25.7402	0.0843959
Pore16	floral	bitter	4	4	3	25.6499	0.0906275
Pore16	leaf	bitter	4	1	1	25.8459	0.149095
Pore16	leaf	bitter	4	1	2	27.4881	0.0408449
Pore16	leaf	bitter	4	1	3	26.9225	0.0637997
Pore16	leaf	bitter	4	2	1	26.8728	0.0663456
Pore16	leaf	bitter	4	2	2	26.9862	0.060674
Pore16	leaf	bitter	4	2	3	27.3658	0.0449777
Pore16	leaf	bitter	4	3	1	26.579	0.0836427
Pore16	leaf	bitter	4	3	2	25.1632	0.255394
Pore16	leaf	bitter	4	3	3	26.3731	0.0983833
Pore16	leaf	bitter	4	4	1
Pore16	leaf	bitter	4	4	2
Pore16	leaf	bitter	4	4	3
Pore16	root	bitter	4	1	1	24.1268	0.764845
Pore16	root	bitter	4	1	2	24.4844	0.576966
Pore16	root	bitter	4	1	3	24.4504	0.592643
Pore16	root	bitter	4	2	1	26.7242	0.0986661
Pore16	root	bitter	4	2	2	26.5226	0.115667
Pore16	root	bitter	4	2	3	27.5232	0.052553
Pore16	root	bitter	4	3	1	31.1536	0.00300239
Pore16	root	bitter	4	3	2
Pore16	root	bitter	4	3	3	30.8616	0.00377956
Pore16	root	bitter	4	4	1	29.1497	0.014576
Pore16	root	bitter	4	4	2	29.5027	0.0110344
Pore16	root	bitter	4	4	3	30.2606	0.00607051
Pore16	embryo	bitter	4		1	25.8128	0.624755
Pore16	embryo	bitter	4		2	25.2162	1
Pore16	embryo	bitter	4		3
Pore16	floral	sweet	5	1	1	22.6047	1
Pore16	floral	sweet	5	1	2	24.8518	0.170036
Pore16	floral	sweet	5	1	3	30.0326	0.002861
Pore16	floral	sweet	5	2	1	26.0623	0.0654683
Pore16	floral	sweet	5	2	2	25.8566	0.0769971
Pore16	floral	sweet	5	2	3	26.5193	0.0456608
Pore16	floral	sweet	5	3	1	26.2338	0.0571914
Pore16	floral	sweet	5	3	2	26.2244	0.0576149
Pore16	floral	sweet	5	3	3	25.2899	0.120375
Pore16	floral	sweet	5	4	1	25.6992	0.087174
Pore16	floral	sweet	5	4	2	25.5094	0.101245
Pore16	floral	sweet	5	4	3	26.1092	0.0630937
Pore16	leaf	sweet	5	1	1	25.0286	0.283998
Pore16	leaf	sweet	5	1	2	24.4296	0.455454
Pore16	leaf	sweet	5	1	3	24.5733	0.406637
Pore16	leaf	sweet	5	2	1	26.8641	0.0668027
Pore16	leaf	sweet	5	2	2	25.6191	0.178288
Pore16	leaf	sweet	5	2	3	25.0394	0.281596
Pore16	leaf	sweet	5	3	1	27.108	0.0551155
Pore16	leaf	sweet	5	3	2	26.3099	0.103416
Pore16	leaf	sweet	5	3	3	26.221	0.110918
Pore16	leaf	sweet	5	4	1	26.4501	0.0925898
Pore16	leaf	sweet	5	4	2	28.1985	0.0233277
Pore16	leaf	sweet	5	4	3	32.8486	0.000596446
Pore16	root	sweet	5	1	1	25.8471	0.197019
Pore16	root	sweet	5	1	2
Pore16	root	sweet	5	1	3	28.2623	0.0293417
Pore16	root	sweet	5	2	1	26.7786	0.0945288
Pore16	root	sweet	5	2	2	25.5341	0.252168
Pore16	root	sweet	5	2	3	24.752	0.467186
Pore16	root	sweet	5	3	1	26.5779	0.110733
Pore16	root	sweet	5	3	2	27.0665	0.0753329
Pore16	root	sweet	5	3	3	28.2162	0.0304299
Pore16	root	sweet	5	4	1	27.3991	0.0579519
Pore16	root	sweet	5	4	2	26.9895	0.0800451
Pore16	root	sweet	5	4	3	28.8478	0.0184937
Pore16	embryo	sweet	5		1	26.5684	0.344343
Pore16	embryo	sweet	5		2	25.9769	0.54895
Pore16	embryo	sweet	5		3	26.8156	0.283369
Pore16	floral	bitter	6	1	1	25.2409	0.125114
Pore16	floral	bitter	6	1	2	28.0506	0.0136517
Pore16	floral	bitter	6	1	3	27.1927	0.0268502
Pore16	floral	bitter	6	2	1	25.5345	0.0992622
Pore16	floral	bitter	6	2	2	25.1723	0.132068
Pore16	floral	bitter	6	2	3	25.3748	0.11258
Pore16	floral	bitter	6	3	1	25.001	0.15117
Pore16	floral	bitter	6	3	2	25.2305	0.126147
Pore16	floral	bitter	6	3	3	26.9677	0.0320624
Pore16	floral	bitter	6	4	1	24.5604	0.213952
Pore16	floral	bitter	6	4	2	26.1568	0.0607693
Pore16	floral	bitter	6	4	3	26.0629	0.0654395
Pore16	leaf	bitter	6	1	1	25.0787	0.273004
Pore16	leaf	bitter	6	1	2	23.4321	1
Pore16	leaf	bitter	6	1	3	26.4564	0.0921315
Pore16	leaf	bitter	6	2	1	26.1171	0.120394
Pore16	leaf	bitter	6	2	2	25.8699	0.146301
Pore16	leaf	bitter	6	2	3	26.2128	0.11164
Pore16	leaf	bitter	6	3	1	26.5097	0.0883403
Pore16	leaf	bitter	6	3	2	26.443	0.0931091
Pore16	leaf	bitter	6	3	3	27.2515	0.0492196
Pore16	leaf	bitter	6	4	1	28.6493	0.0163495
Pore16	leaf	bitter	6	4	2	27.9164	0.0291381
Pore16	leaf	bitter	6	4	3	26.9588	0.0619968
Pore16	root	bitter	6	1	1	24.725	0.477241
Pore16	root	bitter	6	1	2	24.1664	0.741338
Pore16	root	bitter	6	1	3	25.3878	0.283014
Pore16	root	bitter	6	2	1	24.0466	0.814782
Pore16	root	bitter	6	2	2	23.7868	1
Pore16	root	bitter	6	2	3	26.5281	0.115171
Pore16	root	bitter	6	3	1	29.2677	0.0132813
Pore16	root	bitter	6	3	2	29.0336	0.0159736
Pore16	root	bitter	6	3	3	30.6285	0.004542
Pore16	root	bitter	6	4	1	32.6307	0.000936832
Pore16	root	bitter	6	4	2
Pore16	root	bitter	6	4	3
Pore16	embryo	bitter	6		1	27.0538	0.234852
Pore16	embryo	bitter	6		2	27.1649	0.215146
Pore16	embryo	bitter	6		3	27.6302	0.149077
CYP78	floral	sweet	1	1	1	28.9943	0.0350664		0.286402
CYP78	floral	sweet	1	1	2	26.8904	0.129398		0.340541
CYP78	floral	sweet	1	1	3	27.6012	0.0832469		0.349787
CYP78	floral	sweet	1	2	1	28.6386	0.0437279		0.396452
CYP78	floral	sweet	1	2	2	29.104	0.0327591		0.617107
CYP78	floral	sweet	1	2	3	29.4495	0.0264375		0.418935
CYP78	floral	sweet	1	3	1	24.3482	0.626731		2.10561
CYP78	floral	sweet	1	3	2	25.2546	0.357117		0.705082
CYP78	floral	sweet	1	3	3	23.5953	1		2.98132
CYP78	floral	sweet	1	4	1	32.7213	0.00347078
CYP78	floral	sweet	1	4	2	25.9521	0.231643		1.05688
CYP78	floral	sweet	1	4	3	25.8949	0.240017		0.768083
CYP78	leaf	sweet	1	1	1	NaN			0
CYP78	leaf	sweet	1	1	2	NaN			0
CYP78	leaf	sweet	1	1	3	NaN			0
CYP78	leaf	sweet	1	2	1	NaN			0
CYP78	leaf	sweet	1	2	2	NaN			0
CYP78	leaf	sweet	1	2	3	NaN			0
CYP78	leaf	sweet	1	3	1	NaN			0
CYP78	leaf	sweet	1	3	2	NaN			0
CYP78	leaf	sweet	1	3	3	NaN			0
CYP78	leaf	sweet	1	4	1
CYP78	leaf	sweet	1	4	2	NaN			0
CYP78	leaf	sweet	1	4	3	NaN			0
CYP78	root	sweet	1	1	1	31.0221	0.00230342		0.344103
CYP78	root	sweet	1	1	2	28.3573	0.012038		0.886169
CYP78	root	sweet	1	1	3	27.9742	0.0152691		0.872521
CYP78	root	sweet	1	2	1	28.3365	0.0121944		0.391202
CYP78	root	sweet	1	2	2	29.2581	0.00688312		0.742202
CYP78	root	sweet	1	2	3	28.6459	0.0100641		0.59775
CYP78	root	sweet	1	3	1	28.1185	0.0139612		0.387964
CYP78	root	sweet	1	3	2	26.0168	0.0514448		0.250154
CYP78	root	sweet	1	3	3	26.4147	0.0401908		0.336584
CYP78	root	sweet	1	4	1	32.4921	0.000925072		0.114426
CYP78	root	sweet	1	4	2	28.4285	0.0115181		0.110461
CYP78	root	sweet	1	4	3	24.7902	0.11014		0.216192
CYP78	embryo	sweet	1		1	26.2796	0.79436		1.04759
CYP78	embryo	sweet	1		2	26.0463	0.918111		1.04509
CYP78	embryo	sweet	1		3	27.0227	0.500889		1.09265
CYP78	floral	bitter	2	1	1	28.732	0.0412674		0.715686
CYP78	floral	bitter	2	1	2	30.0815	0.0178605		0.284484
CYP78	floral	bitter	2	1	3	27.4942	0.0889597		0.837807
CYP78	floral	bitter	2	2	1	30.9117	0.0106692		0.123691
CYP78	floral	bitter	2	2	2	29.4328	0.0267125		0.127418
CYP78	floral	bitter	2	2	3	28.065	0.0624257		0.126939
CYP78	floral	bitter	2	3	1	30.5527	0.013332		0.17307
CYP78	floral	bitter	2	3	2	33.5605	0.00206186		0.0391969
CYP78	floral	bitter	2	3	3	30.1046	0.0176064		0.256798
CYP78	floral	bitter	2	4	1	30.4622	0.0141018		0.143424
CYP78	floral	bitter	2	4	2	31.3504	0.00812654		0.0893289
CYP78	floral	bitter	2	4	3	30.9002	0.0107459		0.131815
CYP78	leaf	bitter	2	1	1	NaN			0
CYP78	leaf	bitter	2	1	2	NaN			0
CYP78	leaf	bitter	2	1	3	NaN			0
CYP78	leaf	bitter	2	2	1	NaN			0
CYP78	leaf	bitter	2	2	2	NaN			0
CYP78	leaf	bitter	2	2	3	NaN			0
CYP78	leaf	bitter	2	3	1	NaN			0
CYP78	leaf	bitter	2	3	2	NaN			0
CYP78	leaf	bitter	2	3	3	NaN			0
CYP78	leaf	bitter	2	4	1	NaN			0
CYP78	leaf	bitter	2	4	2	NaN			0
CYP78	leaf	bitter	2	4	3	NaN			0
CYP78	root	bitter	2	1	1	28.1601	0.0136052		1.10244
CYP78	root	bitter	2	1	2	26.2399	0.0447942		1.30666
CYP78	root	bitter	2	1	3	32.6746	0.000826024		0.350395
CYP78	root	bitter	2	2	1	29.1125	0.00753387		0.0839588
CYP78	root	bitter	2	2	2
CYP78	root	bitter	2	2	3	28.2304	0.0130248		0.969506
CYP78	root	bitter	2	3	1
CYP78	root	bitter	2	3	2
CYP78	root	bitter	2	3	3	27.1821	0.0249633		1.17162
CYP78	root	bitter	2	4	1	NaN			0
CYP78	root	bitter	2	4	2	32.96	0.000691943		2.95508
CYP78	root	bitter	2	4	3	30.4804	0.00322365		0.961973
CYP78	embryo	bitter	2		1	25.9086	1		2.19932
CYP78	embryo	bitter	2		2	26.583	0.658038		3.56779
CYP78	embryo	bitter	2		3	26.0697	0.904892		3.30301
CYP78	floral	sweet	3	1	1	30.4604	0.0141181		0.419894
CYP78	floral	sweet	3	1	2	33.7067	0.00188296		0.177955
CYP78	floral	sweet	3	1	3	30.617	0.0128107		0.206701
CYP78	floral	sweet	3	2	1	29.9042	0.0199376		0.207661
CYP78	floral	sweet	3	2	2	33.3379	0.00236719		0.0773585
CYP78	floral	sweet	3	2	3	32.01	0.00539675		0.532461
CYP78	floral	sweet	3	3	1	32.2189	0.00474048		0.223208
CYP78	floral	sweet	3	3	2
CYP78	floral	sweet	3	3	3	31.0258	0.00994023		0.137015
CYP78	floral	sweet	3	4	1	33.55	0.00207531		0.20294
CYP78	floral	sweet	3	4	2
CYP78	floral	sweet	3	4	3
CYP78	leaf	sweet	3	1	1	NaN			0
CYP78	leaf	sweet	3	1	2	NaN			0
CYP78	leaf	sweet	3	1	3	NaN			0
CYP78	leaf	sweet	3	2	1	NaN			0
CYP78	leaf	sweet	3	2	2	NaN			0
CYP78	leaf	sweet	3	2	3	NaN			0
CYP78	leaf	sweet	3	3	1	NaN			0
CYP78	leaf	sweet	3	3	2	NaN			0
CYP78	leaf	sweet	3	3	3	NaN			0
CYP78	leaf	sweet	3	4	1	NaN			0
CYP78	leaf	sweet	3	4	2	NaN			0
CYP78	leaf	sweet	3	4	3	NaN			0
CYP78	root	sweet	3	1	1	23.6984	0.216861		1.13857
CYP78	root	sweet	3	1	2	25.2224	0.0842273		0.905628
CYP78	root	sweet	3	1	3	24.3537	0.144404		1.32287
CYP78	root	sweet	3	2	1	25.2442	0.0830969		0.457727
CYP78	root	sweet	3	2	2	24.6593	0.119456		0.596383
CYP78	root	sweet	3	2	3	23.472	0.249582		1.17329
CYP78	root	sweet	3	3	1	28.4082	0.0116638		1.13581
CYP78	root	sweet	3	3	2	25.7155	0.0620242		1.5487
CYP78	root	sweet	3	3	3	25.0095	0.0961261		1.30072
CYP78	root	sweet	3	4	1	25.6032	0.066502		0.374514
CYP78	root	sweet	3	4	2	28.115	0.0139913		0.186407
CYP78	root	sweet	3	4	3	26.6776	0.0341391		0.473575
CYP78	embryo	sweet	3		1	26.411	0.732172		1.26346
CYP78	embryo	sweet	3		2	26.8218	0.567412		1.05971
CYP78	embryo	sweet	3		3	26.7831	0.581205		0.948417
CYP78	floral	bitter	4	1	1	30.6668	0.0124209		0.382718
CYP78	floral	bitter	4	1	2	28.9343	0.036398		0.204068
CYP78	floral	bitter	4	1	3	30.8167	0.0113172		0.282669
CYP78	floral	bitter	4	2	1	26.6442	0.150755		1.45424
CYP78	floral	bitter	4	2	2	29.4063	0.0271555		1.71316
CYP78	floral	bitter	4	2	3	26.5754	0.157336		1.86306
CYP78	floral	bitter	4	3	1	24.6143	0.531338		2.85335
CYP78	floral	bitter	4	3	2	24.423	0.598301		2.63332
CYP78	floral	bitter	4	3	3	24.4983	0.57099		2.325
CYP78	floral	bitter	4	4	1	24.0502	0.75403		2.92103
CYP78	floral	bitter	4	4	2	25.4129	0.323686		1.98252
CYP78	floral	bitter	4	4	3	24.8604	0.456075		3.12306
CYP78	leaf	bitter	4	1	1	NaN			0
CYP78	leaf	bitter	4	1	2	NaN			0
CYP78	leaf	bitter	4	1	3	NaN			0
CYP78	leaf	bitter	4	2	1	NaN			0
CYP78	leaf	bitter	4	2	2	NaN			0
CYP78	leaf	bitter	4	2	3	NaN			0
CYP78	leaf	bitter	4	3	1	NaN			0
CYP78	leaf	bitter	4	3	2	NaN			0
CYP78	leaf	bitter	4	3	3
CYP78	leaf	bitter	4	4	1
CYP78	leaf	bitter	4	4	2
CYP78	leaf	bitter	4	4	3
CYP78	root	bitter	4	1	1	21.4623	0.868659		1.18886
CYP78	root	bitter	4	1	2	22.7935	0.380265		0.731398
CYP78	root	bitter	4	1	3	23.4369	0.255072		0.539302
CYP78	root	bitter	4	2	1	24.6643	0.119086		1.07622
CYP78	root	bitter	4	2	2	24.8827	0.103994		0.851319
CYP78	root	bitter	4	2	3	25.6312	0.0653544		0.983357
CYP78	root	bitter	4	3	1	32.993	0.000677905		0.181584
CYP78	root	bitter	4	3	2
CYP78	root	bitter	4	3	3	31.259	0.00198838		0.413117
CYP78	root	bitter	4	4	1	32.1355	0.00115423		0.0677862
CYP78	root	bitter	4	4	2	32.4413	0.000954672		0.0753205
CYP78	root	bitter	4	4	3	31.1603	0.00211406		0.318607
CYP78	embryo	bitter	4		1	27.2315	0.440031		0.804159
CYP78	embryo	bitter	4		2	26.1369	0.867946		0.867946
CYP78	embryo	bitter	4		3
CYP78	floral	sweet	5	1	1	27.8965	0.0693083		0.0693083
CYP78	floral	sweet	5	1	2	30.1451	0.0171694		0.080293
CYP78	floral	sweet	5	1	3	NaN			0
CYP78	floral	sweet	5	2	1	30.1312	0.0173173		0.103471
CYP78	floral	sweet	5	2	2	28.3044	0.0538086		0.314392
CYP78	floral	sweet	5	2	3	NaN			0
CYP78	floral	sweet	5	3	1	31.2554	0.0086198		0.0810524
CYP78	floral	sweet	5	3	2	30.8305	0.0112207		0.120738
CYP78	floral	sweet	5	3	3	30.2075	0.0165172		0.0769427
CYP78	floral	sweet	5	4	1	31.1239	0.00935319		0.053949
CYP78	floral	sweet	5	4	2	33.2466	0.0025052		0.011601
CYP78	floral	sweet	5	4	3
CYP78	leaf	sweet	5	1	1	28.721	0.541272		1.51406
CYP78	leaf	sweet	5	1	2	33.7733	0.0235367		0.0603547
CYP78	leaf	sweet	5	1	3	NaN			0
CYP78	leaf	sweet	5	2	1	NaN			0
CYP78	leaf	sweet	5	2	2	27.7319	1		3.32078
CYP78	leaf	sweet	5	2	3	28.0041	0.844557		1.78975
CYP78	leaf	sweet	5	3	1	NaN			0
CYP78	leaf	sweet	5	3	2	NaN			0
CYP78	leaf	sweet	5	3	3	NaN			0
CYP78	leaf	sweet	5	4	1	NaN			0
CYP78	leaf	sweet	5	4	2	30.5045	0.178951		4.91917
CYP78	leaf	sweet	5	4	3	NaN			0
CYP78	root	sweet	5	1	1	23.5064	0.244301		1.10434
CYP78	root	sweet	5	1	2
CYP78	root	sweet	5	1	3	25.5013	0.0708397		1.04567
CYP78	root	sweet	5	2	1	25.1322	0.0890794		0.585711
CYP78	root	sweet	5	2	2	23.58	0.233397		0.742931
CYP78	root	sweet	5	2	3	22.9627	0.342342		0.608374
CYP78	root	sweet	5	3	1	25.3425	0.078178		0.558561
CYP78	root	sweet	5	3	2	28.0802	0.0142965		0.147043
CYP78	root	sweet	5	3	3	27.387	0.0219823		0.552854
CYP78	root	sweet	5	4	1	26.8045	0.0315538		0.482075
CYP78	root	sweet	5	4	2	27.2848	0.0234211		0.256122
CYP78	root	sweet	5	4	3	31.1853	0.00208146		0.0881106
CYP78	embryo	sweet	5		1	27.3305	0.413802		1.24024
CYP78	embryo	sweet	5		2	26.7369	0.59809		0.92046
CYP78	embryo	sweet	5		3	27.2471	0.435784		1.49175
CYP78	floral	bitter	6	1	1	28.0392	0.0634316		0.300755
CYP78	floral	bitter	6	1	2	32.4374	0.00413936		0.14798
CYP78	floral	bitter	6	1	3	29.998	0.0188105		0.289939
CYP78	floral	bitter	6	2	1	NaN			0
CYP78	floral	bitter	6	2	2	28.0548	0.0628209		0.27747
CYP78	floral	bitter	6	2	3	28.4511	0.0491263		0.278425
CYP78	floral	bitter	6	3	1	27.5497	0.0859501		0.409751
CYP78	floral	bitter	6	3	2	27.2862	0.101218		0.545527
CYP78	floral	bitter	6	3	3	28.4854	0.0480916		0.714604
CYP78	floral	bitter	6	4	1	26.1452	0.205478		0.560447
CYP78	floral	bitter	6	4	2	25.3973	0.326849		2.44121
CYP78	floral	bitter	6	4	3	26.9167	0.127307		1.12168
CYP78	leaf	bitter	6	1	1	NaN			0
CYP78	leaf	bitter	6	1	2	NaN			0
CYP78	leaf	bitter	6	1	3
CYP78	leaf	bitter	6	2	1	NaN			0
CYP78	leaf	bitter	6	2	2	NaN			0
CYP78	leaf	bitter	6	2	3	NaN			0
CYP78	leaf	bitter	6	3	1	NaN			0
CYP78	leaf	bitter	6	3	2	NaN			0
CYP78	leaf	bitter	6	3	3	NaN			0
CYP78	leaf	bitter	6	4	1	NaN			0
CYP78	leaf	bitter	6	4	2	NaN			0
CYP78	leaf	bitter	6	4	3	NaN			0
CYP78	root	bitter	6	1	1	23.4503	0.252971		0.615815
CYP78	root	bitter	6	1	2	22.1216	0.576961		0.808485
CYP78	root	bitter	6	1	3	24.3651	0.14339		0.566504
CYP78	root	bitter	6	2	1	21.5677	0.81365		0.939019
CYP78	root	bitter	6	2	2	21.2354	1		1
CYP78	root	bitter	6	2	3	24.0884	0.170248		1.05936
CYP78	root	bitter	6	3	1	28.7046	0.0097044		0.57104
CYP78	root	bitter	6	3	2	28.2756	0.0126644		0.598425
CYP78	root	bitter	6	3	3	30.2258	0.00377553		0.528943
CYP78	root	bitter	6	4	1	32.1121	0.00117109		0.933989
CYP78	root	bitter	6	4	2
CYP78	root	bitter	6	4	3	NaN			0
CYP78	embryo	bitter	6		1	27.0691	0.48669		2.03266
CYP78	embryo	bitter	6		2	27.3755	0.402394		1.51449
CYP78	embryo	bitter	6		3	27.8799	0.294256		1.57114
BAS	floral	sweet	1	1	1	30.3192	0.00596945		0.0487551
BAS	floral	sweet	1	1	2	27.6799	0.0402092		0.10582
BAS	floral	sweet	1	1	3	27.5717	0.0434771		0.182683
BAS	floral	sweet	1	2	1	28.547	0.021486		0.1948
BAS	floral	sweet	1	2	2	30.2892	0.00610022		0.114914
BAS	floral	sweet	1	2	3	30.2406	0.00631799		0.100116
BAS	floral	sweet	1	3	1	24.3414	0.448922		1.50823
BAS	floral	sweet	1	3	2	25.0258	0.273737		0.540459
BAS	floral	sweet	1	3	3	23.2331	1		2.98132
BAS	floral	sweet	1	4	1	30.8078	0.00419344
BAS	floral	sweet	1	4	2	25.5039	0.193771		0.884088
BAS	floral	sweet	1	4	3	26.1983	0.117313		0.375416
BAS	leaf	sweet	1	1	1	32.1192	0.0322627		3.02992
BAS	leaf	sweet	1	1	2	33.1497	0.0153199		0.97681
BAS	leaf	sweet	1	1	3	NaN			0
BAS	leaf	sweet	1	2	1	NaN			0
BAS	leaf	sweet	1	2	2	NaN			0
BAS	leaf	sweet	1	2	3	NaN			0
BAS	leaf	sweet	1	3	1	31.521	0.0497123		0.483711
BAS	leaf	sweet	1	3	2	29.3572	0.237465		0.850635
BAS	leaf	sweet	1	3	3	31.4976	0.0505607		0.379488
BAS	leaf	sweet	1	4	1	33.9152	0.00881011		0.502603
BAS	leaf	sweet	1	4	2	31.8585	0.0389531		0.505091
BAS	leaf	sweet	1	4	3	31.9983	0.0352097		0.59553
BAS	root	sweet	1	1	1	31.1387	0.0035415		0.529057
BAS	root	sweet	1	1	2	29.0621	0.0158841		1.1693
BAS	root	sweet	1	1	3	28.3098	0.0273567		1.56324
BAS	root	sweet	1	2	1	29.4223	0.0122432		0.392768
BAS	root	sweet	1	2	2	29.3091	0.0132866		1.43269
BAS	root	sweet	1	2	3	29.6776	0.0101802		0.604649
BAS	root	sweet	1	3	1	30.4786	0.00570628		0.15857
BAS	root	sweet	1	3	2	27.2983	0.0568246		0.276313
BAS	root	sweet	1	3	3	27.7582	0.0407568		0.341324
BAS	root	sweet	1	4	1	NaN			0
BAS	root	sweet	1	4	2	29.1233	0.015196		0.145733
BAS	root	sweet	1	4	3	26.3645	0.111597		0.219053
BAS	embryo	sweet	1		1	29.1485	0.71708		0.945672
BAS	embryo	sweet	1		2	29.7664	0.458805		0.522261
BAS	embryo	sweet	1		3	31.9763	0.0928949		0.202643
BAS	floral	bitter	2	1	1	29.3247	0.0122483		0.212417
BAS	floral	bitter	2	1	2	30.2687	0.00619093		0.0986096
BAS	floral	bitter	2	1	3	28.1946	0.0277185		0.261048
BAS	floral	bitter	2	2	1	31.2796	0.00298175		0.0345681
BAS	floral	bitter	2	2	2	30.1024	0.0069816		0.0333022
BAS	floral	bitter	2	2	3	29.132	0.0140779		0.0286266
BAS	floral	bitter	2	3	1	29.643	0.00973075		0.12632
BAS	floral	bitter	2	3	2	32.8263	0.000975043		0.018536
BAS	floral	bitter	2	3	3	29.2767	0.0126806		0.184954
BAS	floral	bitter	2	4	1	30.0601	0.00719852		0.0732136
BAS	floral	bitter	2	4	2	30.0119	0.00745356		0.0819314
BAS	floral	bitter	2	4	3	29.4229	0.011409		0.139948
BAS	leaf	bitter	2	1	1	NaN			0
BAS	leaf	bitter	2	1	2	NaN			0
BAS	leaf	bitter	2	1	3	NaN			0
BAS	leaf	bitter	2	2	1	NaN			0
BAS	leaf	bitter	2	2	2	NaN			0
BAS	leaf	bitter	2	2	3	NaN			0
BAS	leaf	bitter	2	3	1	NaN			0
BAS	leaf	bitter	2	3	2	NaN			0
BAS	leaf	bitter	2	3	3	NaN			0
BAS	leaf	bitter	2	4	1	NaN			0
BAS	leaf	bitter	2	4	2	NaN			0
BAS	leaf	bitter	2	4	3	NaN			0
BAS	root	bitter	2	1	1	28.6047	0.0221055		1.79123
BAS	root	bitter	2	1	2	26.682	0.0887122		2.58777
BAS	root	bitter	2	1	3	33.4108	0.000685552		0.290808
BAS	root	bitter	2	2	1	30.0613	0.00771471		0.0859742
BAS	root	bitter	2	2	2
BAS	root	bitter	2	2	3	29.0432	0.0161016		1.19852
BAS	root	bitter	2	3	1
BAS	root	bitter	2	3	2
BAS	root	bitter	2	3	3	29.0742	0.0157455		0.738995
BAS	root	bitter	2	4	1	NaN			0
BAS	root	bitter	2	4	2
BAS	root	bitter	2	4	3	31.7412	0.00229123		0.683728
BAS	embryo	bitter	2		1	28.6883	1		2.19932
BAS	embryo	bitter	2		2	28.7618	0.948266		5.14136
BAS	embryo	bitter	2		3	28.7944	0.926173		3.38068
BAS	floral	sweet	3	1	1	33.0203	0.000847493		0.0252057
BAS	floral	sweet	3	1	2	33.9373	0.00043683		0.0412841
BAS	floral	sweet	3	1	3	30.5777	0.00495203		0.0799009
BAS	floral	sweet	3	2	1	29.9046	0.00805465		0.0838934
BAS	floral	sweet	3	2	2	NaN			0
BAS	floral	sweet	3	2	3	NaN			0
BAS	floral	sweet	3	3	1	32.1135	0.00163216		0.0768512
BAS	floral	sweet	3	3	2
BAS	floral	sweet	3	3	3	29.7547	0.00897655		0.123731
BAS	floral	sweet	3	4	1	NaN			0
BAS	floral	sweet	3	4	2
BAS	floral	sweet	3	4	3
BAS	leaf	sweet	3	1	1	NaN			0
BAS	leaf	sweet	3	1	2	NaN			0
BAS	leaf	sweet	3	1	3	NaN			0
BAS	leaf	sweet	3	2	1	NaN			0
BAS	leaf	sweet	3	2	2	NaN			0
BAS	leaf	sweet	3	2	3	NaN			0
BAS	leaf	sweet	3	3	1	NaN			0
BAS	leaf	sweet	3	3	2	NaN			0
BAS	leaf	sweet	3	3	3	NaN			0
BAS	leaf	sweet	3	4	1
BAS	leaf	sweet	3	4	2	NaN			0
BAS	leaf	sweet	3	4	3	NaN			0
BAS	root	sweet	3	1	1	25.31	0.239116		1.25541
BAS	root	sweet	3	1	2	26.5655	0.0965037		1.03763
BAS	root	sweet	3	1	3	25.6027	0.193527		1.77289
BAS	root	sweet	3	2	1	26.4682	0.103534		0.570304
BAS	root	sweet	3	2	2	27.9523	0.0354226		0.176847
BAS	root	sweet	3	2	3	25.4997	0.208482		0.980082
BAS	root	sweet	3	3	1	29.0045	0.0165588		1.61249
BAS	root	sweet	3	3	2	27.0777	0.0666469		1.66412
BAS	root	sweet	3	3	3	25.4531	0.21562		2.91765
BAS	root	sweet	3	4	1	26.5532	0.0973697		0.54835
BAS	root	sweet	3	4	2	29.0514	0.0160075		0.213269
BAS	root	sweet	3	4	3	27.4645	0.0503961		0.69909
BAS	embryo	sweet	3		1	29.4107	0.593279		1.02378
BAS	embryo	sweet	3		2	30.3105	0.309638		0.578285
BAS	embryo	sweet	3		3	29.4515	0.576063		0.940028
BAS	floral	bitter	4	1	1	31.0151	0.00360983		0.111227
BAS	floral	bitter	4	1	2	28.1293	0.0290575		0.162913
BAS	floral	bitter	4	1	3	29.8792	0.00820394		0.204909
BAS	floral	bitter	4	2	1	27.2468	0.0549851		0.530404
BAS	floral	bitter	4	2	2	28.996	0.0155315		0.979838
BAS	floral	bitter	4	2	3	26.2969	0.10924		1.29354
BAS	floral	bitter	4	3	1	25.1148	0.256686		1.37844
BAS	floral	bitter	4	3	2	24.5626	0.382578		1.68385
BAS	floral	bitter	4	3	3	24.9907	0.280771		1.14327
BAS	floral	bitter	4	4	1	24.3177	0.45666		1.76905
BAS	floral	bitter	4	4	2	25.3584	0.215253		1.31839
BAS	floral	bitter	4	4	3	25.1932	0.242544		1.66087
BAS	leaf	bitter	4	1	1	32.3309	0.0276849		0.230183
BAS	leaf	bitter	4	1	2	32.819	0.0194566		0.508671
BAS	leaf	bitter	4	1	3	32.7371	0.0206421		0.264661
BAS	leaf	bitter	4	2	1	30.1085	0.137972		1.98233
BAS	leaf	bitter	4	2	2	29.445	0.222865		3.22604
BAS	leaf	bitter	4	2	3	30.7504	0.0867633		2.37485
BAS	leaf	bitter	4	3	1	NaN			0
BAS	leaf	bitter	4	3	2	NaN			0
BAS	leaf	bitter	4	3	3
BAS	leaf	bitter	4	4	1
BAS	leaf	bitter	4	4	2
BAS	leaf	bitter	4	4	3
BAS	root	bitter	4	1	1	23.3302	1		1.36862
BAS	root	bitter	4	1	2	24.7363	0.361977		0.696222
BAS	root	bitter	4	1	3	25.0616	0.286131		0.604971
BAS	root	bitter	4	2	1	27.0404	0.0684703		0.618788
BAS	root	bitter	4	2	2	26.9185	0.0747736		0.612116
BAS	root	bitter	4	2	3	27.2726	0.0578908		0.871055
BAS	root	bitter	4	3	1	31.28	0.00319749		0.85648
BAS	root	bitter	4	3	2
BAS	root	bitter	4	3	3	32.8098	0.00105846		0.219911
BAS	root	bitter	4	4	1	33.0875	0.000866004		0.0508593
BAS	root	bitter	4	4	2	NaN			0
BAS	root	bitter	4	4	3	31.9629	0.00195197		0.294178
BAS	embryo	bitter	4		1	29.7431	0.466579		0.852674
BAS	embryo	bitter	4		2	30.1829	0.339532		0.339532
BAS	embryo	bitter	4		3
BAS	floral	sweet	5	1	1	28.0157	0.0315435		0.0315435
BAS	floral	sweet	5	1	2	31.1843	0.00319436		0.0149385
BAS	floral	sweet	5	1	3	NaN			0
BAS	floral	sweet	5	2	1	31.4159	0.00270209		0.016145
BAS	floral	sweet	5	2	2	28.6249	0.0203098		0.118666
BAS	floral	sweet	5	2	3	NaN			0
BAS	floral	sweet	5	3	1	31.044	0.00353531		0.0332428
BAS	floral	sweet	5	3	2	30.7168	0.00447839		0.0481888
BAS	floral	sweet	5	3	3	28.9144	0.0164751		0.0767465
BAS	floral	sweet	5	4	1	30.1122	0.00693232		0.0399854
BAS	floral	sweet	5	4	2	32.5514	0.00118936		0.00550765
BAS	floral	sweet	5	4	3
BAS	leaf	sweet	5	1	1	28.6903	0.384522		1.0756
BAS	leaf	sweet	5	1	2	32.5076	0.0243667		0.0624829
BAS	leaf	sweet	5	1	3	NaN			0
BAS	leaf	sweet	5	2	1	NaN			0
BAS	leaf	sweet	5	2	2	27.7142	0.778528		2.58532
BAS	leaf	sweet	5	2	3	27.3678	1		2.11916
BAS	leaf	sweet	5	3	1	NaN			0
BAS	leaf	sweet	5	3	2	NaN			0
BAS	leaf	sweet	5	3	3	NaN			0
BAS	leaf	sweet	5	4	1	NaN			0
BAS	leaf	sweet	5	4	2
BAS	leaf	sweet	5	4	3	NaN			0
BAS	root	sweet	5	1	1	25.73	0.176523		0.797954
BAS	root	sweet	5	1	2
BAS	root	sweet	5	1	3	26.553	0.097378		1.4374
BAS	root	sweet	5	2	1	27.3271	0.0556555		0.365943
BAS	root	sweet	5	2	2	25.2419	0.251172		0.799513
BAS	root	sweet	5	2	3	24.9942	0.300419		0.533873
BAS	root	sweet	5	3	1	26.8581	0.0781125		0.558093
BAS	root	sweet	5	3	2	28.4935	0.0239566		0.246401
BAS	root	sweet	5	3	3	27.4345	0.0515007		1.29524
BAS	root	sweet	5	4	1	27.7933	0.0397374		0.607103
BAS	root	sweet	5	4	2	28.3097	0.0273583		0.299177
BAS	root	sweet	5	4	3	32.016	0.00187848		0.0795184
BAS	embryo	sweet	5		1	30.0937	0.362163		1.08547
BAS	embryo	sweet	5		2	29.207	0.68738		1.05788
BAS	embryo	sweet	5		3	29.1378	0.72265		2.47373
BAS	floral	bitter	6	1	1	28.2187	0.0272395		0.129153
BAS	floral	bitter	6	1	2	31.3306	0.0028739		0.10274
BAS	floral	bitter	6	1	3	30.4207	0.00554708		0.0855012
BAS	floral	bitter	6	2	1	33.2467	0.000719572		0.00531681
BAS	floral	bitter	6	2	2	27.6259	0.0418077		0.184658
BAS	floral	bitter	6	2	3	27.7194	0.0390754		0.221461
BAS	floral	bitter	6	3	1	27.439	0.0478555		0.228142
BAS	floral	bitter	6	3	2	27.8049	0.0367358		0.197992
BAS	floral	bitter	6	3	3	28.2207	0.0272004		0.404177
BAS	floral	bitter	6	4	1	26.1557	0.120979		0.329974
BAS	floral	bitter	6	4	2	25.6297	0.176926		1.32145
BAS	floral	bitter	6	4	3	26.8464	0.0734398		0.647066
BAS	leaf	bitter	6	1	1	32.0023	0.0351059		0.114651
BAS	leaf	bitter	6	1	2	31.1652	0.0642881		0.0642881
BAS	leaf	bitter	6	1	3
BAS	leaf	bitter	6	2	1	32.3772	0.0267751		0.166939
BAS	leaf	bitter	6	2	2	31.2344	0.0611543		0.345869
BAS	leaf	bitter	6	2	3	32.1374	0.0318417		0.239403
BAS	leaf	bitter	6	3	1	33.9247	0.00874987		0.0863896
BAS	leaf	bitter	6	3	2	NaN			0
BAS	leaf	bitter	6	3	3	NaN			0
BAS	leaf	bitter	6	4	1	33.8918	0.00896069		0.5429
BAS	leaf	bitter	6	4	2	33.9441	0.00862834		0.206824
BAS	leaf	bitter	6	4	3	NaN			0
BAS	root	bitter	6	1	1	26.3976	0.108956		0.265235
BAS	root	bitter	6	1	2	24.7514	0.358033		0.501705
BAS	root	bitter	6	1	3	26.0688	0.138185		0.54594
BAS	root	bitter	6	2	1	24.0593	0.590439		0.681415
BAS	root	bitter	6	2	2	24.2743	0.505457		0.505457
BAS	root	bitter	6	2	3	26.7442	0.0848108		0.52773
BAS	root	bitter	6	3	1	29.6022	0.0107509		0.632621
BAS	root	bitter	6	3	2	29.3531	0.0128711		0.60819
BAS	root	bitter	6	3	3	31.2791	0.0031997		0.448271
BAS	root	bitter	6	4	1	NaN			0
BAS	root	bitter	6	4	2
BAS	root	bitter	6	4	3	NaN			0
BAS	embryo	bitter	6		1	30.18	0.340254		1.42107
BAS	embryo	bitter	6		2	30.1155	0.356484		1.3417
BAS	embryo	bitter	6		3	31.5721	0.124413		0.664289
TSARL1_s/b	floral	sweet	1	1	1	29.3012	0.0129098		0.10544
TSARL1_s/b	floral	sweet	1	1	2	32.1578	0.0012571		0.00330836
TSARL1_s/b	floral	sweet	1	1	3	29.9911	0.00735539		0.0309059
TSARL1_s/b	floral	sweet	1	2	1	29.6019	0.0101028		0.0915953
TSARL1_s/b	floral	sweet	1	2	2	32.2101	0.00120459		0.0226917
TSARL1_s/b	floral	sweet	1	2	3	31.7328	0.00177769		0.0281696
TSARL1_s/b	floral	sweet	1	3	1	25.0854	0.401578		1.34917
TSARL1_s/b	floral	sweet	1	3	2	26.2755	0.15217		0.30044
TSARL1_s/b	floral	sweet	1	3	3	23.9664	1		2.98132
TSARL1_s/b	floral	sweet	1	4	1		3.06703e+08
TSARL1_s/b	floral	sweet	1	4	2	25.6905	0.245188		1.11868
TSARL1_s/b	floral	sweet	1	4	3	26.6622	0.111023		0.355286
TSARL1_s/b	leaf	sweet	1	1	1	NaN			0
TSARL1_s/b	leaf	sweet	1	1	2	NaN			0
TSARL1_s/b	leaf	sweet	1	1	3	NaN			0
TSARL1_s/b	leaf	sweet	1	2	1	NaN			0
TSARL1_s/b	leaf	sweet	1	2	2	NaN			0
TSARL1_s/b	leaf	sweet	1	2	3	NaN			0
TSARL1_s/b	leaf	sweet	1	3	1	NaN			0
TSARL1_s/b	leaf	sweet	1	3	2	NaN			0
TSARL1_s/b	leaf	sweet	1	3	3	NaN			0
TSARL1_s/b	leaf	sweet	1	4	1	NaN			0
TSARL1_s/b	leaf	sweet	1	4	2	NaN			0
TSARL1_s/b	leaf	sweet	1	4	3	NaN			0
TSARL1_s/b	root	sweet	1	1	1	NaN			0
TSARL1_s/b	root	sweet	1	1	2	NaN			0
TSARL1_s/b	root	sweet	1	1	3	NaN			0
TSARL1_s/b	root	sweet	1	2	1	NaN			0
TSARL1_s/b	root	sweet	1	2	2	NaN			0
TSARL1_s/b	root	sweet	1	2	3	NaN			0
TSARL1_s/b	root	sweet	1	3	1
TSARL1_s/b	root	sweet	1	3	2	NaN			0
TSARL1_s/b	root	sweet	1	3	3	NaN			0
TSARL1_s/b	root	sweet	1	4	1	NaN			0
TSARL1_s/b	root	sweet	1	4	2	NaN			0
TSARL1_s/b	root	sweet	1	4	3	NaN			0
TSARL1_s/b	embryo	sweet	1		1	NaN			0
TSARL1_s/b	embryo	sweet	1		2	NaN			0
TSARL1_s/b	embryo	sweet	1		3	NaN			0
TSARL1_s/b	floral	bitter	2	1	1		3.06703e+08
TSARL1_s/b	floral	bitter	2	1	2	33.0368	0.000613918		0.00977853
TSARL1_s/b	floral	bitter	2	1	3	NaN			0
TSARL1_s/b	floral	bitter	2	2	1	32.6536	0.000839104		0.00972792
TSARL1_s/b	floral	bitter	2	2	2	32.4175	0.00101717		0.00485188
TSARL1_s/b	floral	bitter	2	2	3	30.0555	0.00697944		0.0141923
TSARL1_s/b	floral	bitter	2	3	1	31.6484	0.00190445		0.0247227
TSARL1_s/b	floral	bitter	2	3	2	30.142	0.00650377		0.123639
TSARL1_s/b	floral	bitter	2	3	3	32.9472	0.000660426		0.00963266
TSARL1_s/b	floral	bitter	2	4	1	29.9909	0.00735691		0.0748246
TSARL1_s/b	floral	bitter	2	4	2	31.738	0.00177017		0.0194581
TSARL1_s/b	floral	bitter	2	4	3	31.3425	0.00244384		0.0299772
TSARL1_s/b	leaf	bitter	2	1	1	NaN			0
TSARL1_s/b	leaf	bitter	2	1	2	NaN			0
TSARL1_s/b	leaf	bitter	2	1	3	NaN			0
TSARL1_s/b	leaf	bitter	2	2	1	NaN			0
TSARL1_s/b	leaf	bitter	2	2	2	NaN			0
TSARL1_s/b	leaf	bitter	2	2	3	NaN			0
TSARL1_s/b	leaf	bitter	2	3	1	NaN			0
TSARL1_s/b	leaf	bitter	2	3	2	NaN			0
TSARL1_s/b	leaf	bitter	2	3	3	NaN			0
TSARL1_s/b	leaf	bitter	2	4	1	NaN			0
TSARL1_s/b	leaf	bitter	2	4	2	NaN			0
TSARL1_s/b	leaf	bitter	2	4	3	NaN			0
TSARL1_s/b	root	bitter	2	1	1	NaN			0
TSARL1_s/b	root	bitter	2	1	2	NaN			0
TSARL1_s/b	root	bitter	2	1	3	NaN			0
TSARL1_s/b	root	bitter	2	2	1	NaN			0
TSARL1_s/b	root	bitter	2	2	2
TSARL1_s/b	root	bitter	2	2	3	NaN			0
TSARL1_s/b	root	bitter	2	3	1
TSARL1_s/b	root	bitter	2	3	2	NaN
TSARL1_s/b	root	bitter	2	3	3
TSARL1_s/b	root	bitter	2	4	1	NaN			0
TSARL1_s/b	root	bitter	2	4	2	NaN			0
TSARL1_s/b	root	bitter	2	4	3	NaN			0
TSARL1_s/b	embryo	bitter	2		1	NaN			0
TSARL1_s/b	embryo	bitter	2		2	NaN			0
TSARL1_s/b	embryo	bitter	2		3	NaN			0
TSARL1_s/b	floral	sweet	3	1	1	NaN			0
TSARL1_s/b	floral	sweet	3	1	2	NaN			0
TSARL1_s/b	floral	sweet	3	1	3	NaN			0
TSARL1_s/b	floral	sweet	3	2	1	30.63	0.00436911		0.0455066
TSARL1_s/b	floral	sweet	3	2	2	33.0612	0.000601813		0.0196669
TSARL1_s/b	floral	sweet	3	2	3	NaN			0
TSARL1_s/b	floral	sweet	3	3	1	32.7073	0.000803103		0.0378146
TSARL1_s/b	floral	sweet	3	3	2		3.06703e+08
TSARL1_s/b	floral	sweet	3	3	3	31.5459	0.00207031		0.0285369
TSARL1_s/b	floral	sweet	3	4	1	NaN			0
TSARL1_s/b	floral	sweet	3	4	2	31.0539	0.00309234		0.0696729
TSARL1_s/b	floral	sweet	3	4	3	32.2404	0.00117526		0.0306398
TSARL1_s/b	leaf	sweet	3	1	1	NaN			0
TSARL1_s/b	leaf	sweet	3	1	2	NaN			0
TSARL1_s/b	leaf	sweet	3	1	3	NaN			0
TSARL1_s/b	leaf	sweet	3	2	1	NaN			0
TSARL1_s/b	leaf	sweet	3	2	2	NaN			0
TSARL1_s/b	leaf	sweet	3	2	3	NaN			0
TSARL1_s/b	leaf	sweet	3	3	1	NaN			0
TSARL1_s/b	leaf	sweet	3	3	2	NaN			0
TSARL1_s/b	leaf	sweet	3	3	3	NaN			0
TSARL1_s/b	leaf	sweet	3	4	1	NaN			0
TSARL1_s/b	leaf	sweet	3	4	2	NaN			0
TSARL1_s/b	leaf	sweet	3	4	3	NaN			0
TSARL1_s/b	root	sweet	3	1	1	NaN			0
TSARL1_s/b	root	sweet	3	1	2	NaN			0
TSARL1_s/b	root	sweet	3	1	3	NaN			0
TSARL1_s/b	root	sweet	3	2	1	NaN			0
TSARL1_s/b	root	sweet	3	2	2	33.5177	0.180795		0.902619
TSARL1_s/b	root	sweet	3	2	3	NaN			0
TSARL1_s/b	root	sweet	3	3	1	NaN			0
TSARL1_s/b	root	sweet	3	3	2	NaN			0
TSARL1_s/b	root	sweet	3	3	3	NaN			0
TSARL1_s/b	root	sweet	3	4	1	NaN			0
TSARL1_s/b	root	sweet	3	4	2	NaN			0
TSARL1_s/b	root	sweet	3	4	3
TSARL1_s/b	embryo	sweet	3		1	NaN			0
TSARL1_s/b	embryo	sweet	3		2	NaN			0
TSARL1_s/b	embryo	sweet	3		3	NaN			0
TSARL1_s/b	floral	bitter	4	1	1	33.5583	0.000401279		0.0123644
TSARL1_s/b	floral	bitter	4	1	2	31.6882	0.00184358		0.0103361
TSARL1_s/b	floral	bitter	4	1	3	32.6131	0.000867277		0.0216619
TSARL1_s/b	floral	bitter	4	2	1	28.6156	0.0225789		0.217804
TSARL1_s/b	floral	bitter	4	2	2	31.1348	0.0028948		0.182625
TSARL1_s/b	floral	bitter	4	2	3	28.4196	0.0264913		0.313691
TSARL1_s/b	floral	bitter	4	3	1	26.5218	0.124491		0.668534
TSARL1_s/b	floral	bitter	4	3	2	25.8214	0.220365		0.969899
TSARL1_s/b	floral	bitter	4	3	3	26.5439	0.122266		0.497853
TSARL1_s/b	floral	bitter	4	4	1	25.9956	0.191186		0.740635
TSARL1_s/b	floral	bitter	4	4	2	27.3098	0.0654749		0.401022
TSARL1_s/b	floral	bitter	4	4	3	27.3116	0.0653797		0.447701
TSARL1_s/b	leaf	bitter	4	1	1	NaN			0
TSARL1_s/b	leaf	bitter	4	1	2	NaN			0
TSARL1_s/b	leaf	bitter	4	1	3	NaN			0
TSARL1_s/b	leaf	bitter	4	2	1	NaN			0
TSARL1_s/b	leaf	bitter	4	2	2	NaN			0
TSARL1_s/b	leaf	bitter	4	2	3	NaN			0
TSARL1_s/b	leaf	bitter	4	3	1	NaN			0
TSARL1_s/b	leaf	bitter	4	3	2	NaN			0
TSARL1_s/b	leaf	bitter	4	3	3
TSARL1_s/b	leaf	bitter	4	4	1
TSARL1_s/b	leaf	bitter	4	4	2
TSARL1_s/b	leaf	bitter	4	4	3
TSARL1_s/b	root	bitter	4	1	1	NaN			0
TSARL1_s/b	root	bitter	4	1	2	NaN			0
TSARL1_s/b	root	bitter	4	1	3	NaN			0
TSARL1_s/b	root	bitter	4	2	1	NaN			0
TSARL1_s/b	root	bitter	4	2	2	NaN			0
TSARL1_s/b	root	bitter	4	2	3	NaN			0
TSARL1_s/b	root	bitter	4	3	1	NaN			0
TSARL1_s/b	root	bitter	4	3	2	NaN			0
TSARL1_s/b	root	bitter	4	3	3	NaN			0
TSARL1_s/b	root	bitter	4	4	1	NaN			0
TSARL1_s/b	root	bitter	4	4	2
TSARL1_s/b	root	bitter	4	4	3	NaN			0
TSARL1_s/b	embryo	bitter	4		1	NaN			0
TSARL1_s/b	embryo	bitter	4		2	NaN			0
TSARL1_s/b	embryo	bitter	4		3
TSARL1_s/b	floral	sweet	5	1	1	27.5659	0.0531356		0.0531356
TSARL1_s/b	floral	sweet	5	1	2	NaN			0
TSARL1_s/b	floral	sweet	5	1	3	NaN			0
TSARL1_s/b	floral	sweet	5	2	1	30.61	0.00444078		0.0265336
TSARL1_s/b	floral	sweet	5	2	2	NaN			0
TSARL1_s/b	floral	sweet	5	2	3	NaN			0
TSARL1_s/b	floral	sweet	5	3	1	33.7137	0.000353518		0.00332415
TSARL1_s/b	floral	sweet	5	3	2	31.3789	0.00237233		0.025527
TSARL1_s/b	floral	sweet	5	3	3	27.7404	0.04609		0.214703
TSARL1_s/b	floral	sweet	5	4	1	28.4629	0.0255728		0.147504
TSARL1_s/b	floral	sweet	5	4	2	27.9361	0.0392913		0.181949
TSARL1_s/b	floral	sweet	5	4	3	29.3415	0.0124929		0.0998037
TSARL1_s/b	leaf	sweet	5	1	1	29.59	1		2.79722
TSARL1_s/b	leaf	sweet	5	1	2	NaN			0
TSARL1_s/b	leaf	sweet	5	1	3	NaN			0
TSARL1_s/b	leaf	sweet	5	2	1	NaN			0
TSARL1_s/b	leaf	sweet	5	2	2	30.07	0.676126		2.24526
TSARL1_s/b	leaf	sweet	5	2	3	NaN			0
TSARL1_s/b	leaf	sweet	5	3	1	NaN			0
TSARL1_s/b	leaf	sweet	5	3	2	NaN			0
TSARL1_s/b	leaf	sweet	5	3	3	33.63	0.0371024		0.259297
TSARL1_s/b	leaf	sweet	5	4	1	32.96	0.06407		0.651163
TSARL1_s/b	leaf	sweet	5	4	2	NaN			0
TSARL1_s/b	leaf	sweet	5	4	3	NaN			0
TSARL1_s/b	root	sweet	5	1	1	NaN			0
TSARL1_s/b	root	sweet	5	1	2
TSARL1_s/b	root	sweet	5	1	3	NaN			0
TSARL1_s/b	root	sweet	5	2	1	NaN			0
TSARL1_s/b	root	sweet	5	2	2	NaN			0
TSARL1_s/b	root	sweet	5	2	3	NaN			0
TSARL1_s/b	root	sweet	5	3	1
TSARL1_s/b	root	sweet	5	3	2	NaN			0
TSARL1_s/b	root	sweet	5	3	3	NaN			0
TSARL1_s/b	root	sweet	5	4	1	NaN			0
TSARL1_s/b	root	sweet	5	4	2	NaN			0
TSARL1_s/b	root	sweet	5	4	3	NaN			0
TSARL1_s/b	embryo	sweet	5		1	NaN			0
TSARL1_s/b	embryo	sweet	5		2	NaN			0
TSARL1_s/b	embryo	sweet	5		3	NaN			0
TSARL1_s/b	floral	bitter	6	1	1	33.61	0.00038471		0.00182407
TSARL1_s/b	floral	bitter	6	1	2	NaN			0
TSARL1_s/b	floral	bitter	6	1	3	NaN			0
TSARL1_s/b	floral	bitter	6	2	1
TSARL1_s/b	floral	bitter	6	2	2	31.4221	0.00229034		0.0101161
TSARL1_s/b	floral	bitter	6	2	3	30.0956	0.00675461		0.038282
TSARL1_s/b	floral	bitter	6	3	1	28.4313	0.0262402		0.125095
TSARL1_s/b	floral	bitter	6	3	2	28.7009	0.0210606		0.113509
TSARL1_s/b	floral	bitter	6	3	3	30.7164	0.00407164		0.0605014
TSARL1_s/b	floral	bitter	6	4	1	27.4129	0.0601997		0.164196
TSARL1_s/b	floral	bitter	6	4	2	26.5824	0.118482		0.884931
TSARL1_s/b	floral	bitter	6	4	3
TSARL1_s/b	leaf	bitter	6	1	1	NaN			0
TSARL1_s/b	leaf	bitter	6	1	2	NaN			0
TSARL1_s/b	leaf	bitter	6	1	3	NaN			0
TSARL1_s/b	leaf	bitter	6	2	1	NaN			0
TSARL1_s/b	leaf	bitter	6	2	2	NaN			0
TSARL1_s/b	leaf	bitter	6	2	3	NaN			0
TSARL1_s/b	leaf	bitter	6	3	1	NaN			0
TSARL1_s/b	leaf	bitter	6	3	2	NaN			0
TSARL1_s/b	leaf	bitter	6	3	3	NaN			0
TSARL1_s/b	leaf	bitter	6	4	1	NaN			0
TSARL1_s/b	leaf	bitter	6	4	2	NaN			0
TSARL1_s/b	leaf	bitter	6	4	3	NaN			0
TSARL1_s/b	root	bitter	6	1	1	NaN			0
TSARL1_s/b	root	bitter	6	1	2	NaN			0
TSARL1_s/b	root	bitter	6	1	3	NaN			0
TSARL1_s/b	root	bitter	6	2	1
TSARL1_s/b	root	bitter	6	2	2	31.42	1		1
TSARL1_s/b	root	bitter	6	2	3	NaN			0
TSARL1_s/b	root	bitter	6	3	1	NaN			0
TSARL1_s/b	root	bitter	6	3	2	NaN			0
TSARL1_s/b	root	bitter	6	3	3	NaN			0
TSARL1_s/b	root	bitter	6	4	1	NaN			0
TSARL1_s/b	root	bitter	6	4	2
TSARL1_s/b	root	bitter	6	4	3	NaN			0
TSARL1_s/b	embryo	bitter	6		1	NaN			0
TSARL1_s/b	embryo	bitter	6		2	NaN			0
TSARL1_s/b	embryo	bitter	6		3	NaN			0
TSARL1_b	floral	bitter	1	1	1
TSARL1_b	floral	bitter	1	1	2	29.0599	0.00300732		0.00791449
TSARL1_b	floral	bitter	1	1	3	28.9044	0.00348046		0.0146242
TSARL1_b	floral	bitter	1	2	1	28.2557	0.00640444		0.0580649
TSARL1_b	floral	bitter	1	2	2	29.1533	0.00275449		0.0518884
TSARL1_b	floral	bitter	1	2	3	29.4819	0.00202246		0.0320484
TSARL1_b	floral	bitter	1	3	1	24.6763	0.185236		0.622333
TSARL1_b	floral	bitter	1	3	2	25.0755	0.127277		0.251293
TSARL1_b	floral	bitter	1	3	3	22.8826	1		2.98132
TSARL1_b	floral	bitter	1	4	1
TSARL1_b	floral	bitter	1	4	2	25.5362	0.0825404		0.376594
TSARL1_b	floral	bitter	1	4	3	25.3851	0.0951384		0.304454
TSARL1_b	embryo	bitter	1		1	NaN			0
TSARL1_b	embryo	bitter	1		2	NaN			0
TSARL1_b	embryo	bitter	1		3	32.4183307161701	0.492219		1.07374
TSARL1_b	floral	sweet	2	1	1	29.1443	0.00277796		0.0481772
TSARL1_b	floral	sweet	2	1	2	30.1379	0.00109167		0.0173882
TSARL1_b	floral	sweet	2	1	3	29.1184	0.00284641		0.026807
TSARL1_b	floral	sweet	2	2	1
TSARL1_b	floral	sweet	2	2	2	30.6854	0.000652508		0.00311246
TSARL1_b	floral	sweet	2	2	3
TSARL1_b	floral	sweet	2	3	1
TSARL1_b	floral	sweet	2	3	2
TSARL1_b	floral	sweet	2	3	3
TSARL1_b	floral	sweet	2	4	1
TSARL1_b	floral	sweet	2	4	2
TSARL1_b	floral	sweet	2	4	3
TSARL1_b	embryo	sweet	2		1	33.5997691048982	0.162124		0.356563
TSARL1_b	embryo	sweet	2		2	NaN			0
TSARL1_b	embryo	sweet	2		3	32.8994621624566	0.313142		1.14302
TSARL1_b	floral	sweet	3	1	1	NaN			0
TSARL1_b	floral	sweet	3	1	2	NaN			0
TSARL1_b	floral	sweet	3	1	3	31.5622	0.000286168		0.00461732
TSARL1_b	floral	sweet	3	2	1
TSARL1_b	floral	sweet	3	2	2
TSARL1_b	floral	sweet	3	2	3
TSARL1_b	floral	sweet	3	3	1	32.8927	8.19353e-05		0.00385797
TSARL1_b	floral	sweet	3	3	2
TSARL1_b	floral	sweet	3	3	3	32.2427	0.000150948		0.00208065
TSARL1_b	floral	sweet	3	4	1	NaN			0
TSARL1_b	floral	sweet	3	4	2
TSARL1_b	floral	sweet	3	4	3
TSARL1_b	embryo	sweet	3		1	NaN			0
TSARL1_b	embryo	sweet	3		2	NaN			0
TSARL1_b	embryo	sweet	3		3	NaN			0
TSARL1_b	floral	bitter	4	1	1
TSARL1_b	floral	bitter	4	1	2	30.0132	0.00122743		0.00688168
TSARL1_b	floral	bitter	4	1	3	31.2351	0.000389191		0.00972079
TSARL1_b	floral	bitter	4	2	1	27.2532	0.0164336		0.158524
TSARL1_b	floral	bitter	4	2	2	29.9781	0.00126854		0.0800282
TSARL1_b	floral	bitter	4	2	3	28.0299	0.00791858		0.0937661
TSARL1_b	floral	bitter	4	3	1	25.3394	0.0993185		0.533354
TSARL1_b	floral	bitter	4	3	2	24.0522	0.333041		1.46583
TSARL1_b	floral	bitter	4	3	3	25.6589	0.0735514		0.299493
TSARL1_b	floral	bitter	4	4	1	24.5071	0.217174		0.841307
TSARL1_b	floral	bitter	4	4	2	25.984	0.0541834		0.331864
TSARL1_b	floral	bitter	4	4	3	26.2005	0.0442067		0.302714
TSARL1_b	embryo	bitter	4		1	NaN			0
TSARL1_b	embryo	bitter	4		2	32.3641441521814	0.517941		0.517941
TSARL1_b	embryo	bitter	4		3
TSARL1_b	floral	sweet	5	1	1	30.384	0.000866207		0.000866207
TSARL1_b	floral	sweet	5	1	2	32.5239	0.000115884		0.000541933
TSARL1_b	floral	sweet	5	1	3	NaN			0
TSARL1_b	floral	sweet	5	2	1	31.3617	0.000345535		0.00206457
TSARL1_b	floral	sweet	5	2	2
TSARL1_b	floral	sweet	5	2	3	NaN			0
TSARL1_b	floral	sweet	5	3	1	NaN			0
TSARL1_b	floral	sweet	5	3	2
TSARL1_b	floral	sweet	5	3	3
TSARL1_b	floral	sweet	5	4	1
TSARL1_b	floral	sweet	5	4	2
TSARL1_b	floral	sweet	5	4	3
TSARL1_b	embryo	sweet	5		1	31.6642614404983	1		2.99718
TSARL1_b	embryo	sweet	5		2	NaN			0
TSARL1_b	embryo	sweet	5		3	32.029733554607	0.709251		2.42786
TSARL1_b	floral	bitter	6	1	1	32.3042	0.000142468		0.0006755
TSARL1_b	floral	bitter	6	1	2	33.0971	6.76105e-05		0.00241704
TSARL1_b	floral	bitter	6	1	3
TSARL1_b	floral	bitter	6	2	1	NaN			0
TSARL1_b	floral	bitter	6	2	2	29.1741	0.00270122		0.0119309
TSARL1_b	floral	bitter	6	2	3	29.0779	0.00295672		0.0167573
TSARL1_b	floral	bitter	6	3	1	27.0259	0.0203487		0.0970086
TSARL1_b	floral	bitter	6	3	2	27.2772	0.0160667		0.0865934
TSARL1_b	floral	bitter	6	3	3
TSARL1_b	floral	bitter	6	4	1	25.878	0.0598585		0.163266
TSARL1_b	floral	bitter	6	4	2	25.4348	0.0908014		0.678189
TSARL1_b	floral	bitter	6	4	3	26.6214	0.0297606		0.262215
TSARL1_b	embryo	bitter	6		1	32.5834390201083	0.421459		1.76022
TSARL1_b	embryo	bitter	6		2	32.6026099112447	0.413932		1.55791
TSARL1_b	embryo	bitter	6		3	33.2770004012204	0.219591		1.17248
TSARL2	floral	sweet	1	1	1	33.0248	0.0149198		0.121856
TSARL2	floral	sweet	1	1	2	31.0877	0.0604991		0.159218
TSARL2	floral	sweet	1	1	3	NaN			0
TSARL2	floral	sweet	1	2	1	NaN			0
TSARL2	floral	sweet	1	2	2	NaN			0
TSARL2	floral	sweet	1	2	3	NaN			0
TSARL2	floral	sweet	1	3	1	NaN			0
TSARL2	floral	sweet	1	3	2
TSARL2	floral	sweet	1	3	3
TSARL2	floral	sweet	1	4	1
TSARL2	floral	sweet	1	4	2	NaN			0
TSARL2	floral	sweet	1	4	3
TSARL2	leaf	sweet	1	1	1	NaN			0
TSARL2	leaf	sweet	1	1	2	NaN			0
TSARL2	leaf	sweet	1	1	3	NaN			0
TSARL2	leaf	sweet	1	2	1	NaN			0
TSARL2	leaf	sweet	1	2	2	NaN			0
TSARL2	leaf	sweet	1	2	3	NaN			0
TSARL2	leaf	sweet	1	3	1	NaN			0
TSARL2	leaf	sweet	1	3	2	NaN			0
TSARL2	leaf	sweet	1	3	3	NaN			0
TSARL2	leaf	sweet	1	4	1
TSARL2	leaf	sweet	1	4	2	NaN			0
TSARL2	leaf	sweet	1	4	3	NaN			0
TSARL2	root	sweet	1	1	1	28.9673	0.00788428		1.17782
TSARL2	root	sweet	1	1	2	27.2652	0.0269771		1.9859
TSARL2	root	sweet	1	1	3	27.0391	0.0317675		1.81529
TSARL2	root	sweet	1	2	1	26.3401	0.0526446		1.68886
TSARL2	root	sweet	1	2	2	28.284	0.0129194		1.39309
TSARL2	root	sweet	1	2	3	27.4477	0.0236439		1.40432
TSARL2	root	sweet	1	3	1	26.9836	0.0330671		0.918891
TSARL2	root	sweet	1	3	2	25.4067	0.103355		0.502569
TSARL2	root	sweet	1	3	3	25.6743	0.0851797		0.713351
TSARL2	root	sweet	1	4	1	31.4805	0.00128226		0.158608
TSARL2	root	sweet	1	4	2	26.4116	0.049996		0.47947
TSARL2	root	sweet	1	4	3	24.3083	0.228604		0.448724
TSARL2	embryo	sweet	1		1	29.0729	1		1.31878
TSARL2	embryo	sweet	1		2
TSARL2	embryo	sweet	1		3	NaN			0
TSARL2	floral	bitter	2	1	1	33.1485	0.0136436		0.236617
TSARL2	floral	bitter	2	1	2	31.2864	0.0524078		0.834754
TSARL2	floral	bitter	2	1	3	32.0033	0.0312159		0.293986
TSARL2	floral	bitter	2	2	1	NaN			0
TSARL2	floral	bitter	2	2	2	31.8735	0.0342854		0.163541
TSARL2	floral	bitter	2	2	3	31.4023	0.0481968		0.0980053
TSARL2	floral	bitter	2	3	1
TSARL2	floral	bitter	2	3	2	NaN			0
TSARL2	floral	bitter	2	3	3
TSARL2	floral	bitter	2	4	1
TSARL2	floral	bitter	2	4	2	33.547	0.0102296		0.112447
TSARL2	floral	bitter	2	4	3	30.2669	0.109493		1.34309
TSARL2	leaf	bitter	2	1	1	NaN			0
TSARL2	leaf	bitter	2	1	2	NaN			0
TSARL2	leaf	bitter	2	1	3	NaN			0
TSARL2	leaf	bitter	2	2	1	NaN			0
TSARL2	leaf	bitter	2	2	2	NaN			0
TSARL2	leaf	bitter	2	2	3	NaN			0
TSARL2	leaf	bitter	2	3	1	NaN			0
TSARL2	leaf	bitter	2	3	2	NaN			0
TSARL2	leaf	bitter	2	3	3	NaN			0
TSARL2	leaf	bitter	2	4	1	NaN			0
TSARL2	leaf	bitter	2	4	2	NaN			0
TSARL2	leaf	bitter	2	4	3	NaN			0
TSARL2	root	bitter	2	1	1	27.8723	0.0173968		1.40968
TSARL2	root	bitter	2	1	2	26.2473	0.0562975		1.64222
TSARL2	root	bitter	2	1	3	32.5235	0.000603409		0.255964
TSARL2	root	bitter	2	2	1	31.0665	0.00172942		0.0192729
TSARL2	root	bitter	2	2	2
TSARL2	root	bitter	2	2	3	28.257	0.0131737		0.980584
TSARL2	root	bitter	2	3	1	30.3189	0.00296868		0.88554
TSARL2	root	bitter	2	3	2
TSARL2	root	bitter	2	3	3	27.3371	0.0256119		1.20207
TSARL2	root	bitter	2	4	1	NaN			0
TSARL2	root	bitter	2	4	2	NaN			0
TSARL2	root	bitter	2	4	3	30.6316	0.00236806		0.706655
TSARL2	embryo	bitter	2		1	33.4892	0.0411031		0.0903988
TSARL2	embryo	bitter	2		2	NaN			0
TSARL2	embryo	bitter	2		3	31.0703	0.236087		0.861757
TSARL2	floral	sweet	3	1	1	32.5437	0.0211232		0.628236
TSARL2	floral	sweet	3	1	2	NaN			0
TSARL2	floral	sweet	3	1	3	33.0798	0.0143389		0.231357
TSARL2	floral	sweet	3	2	1	30.5788	0.0873936		0.91025
TSARL2	floral	sweet	3	2	2	33.3899	0.0114595		0.374489
TSARL2	floral	sweet	3	2	3	33.8916	0.00797473		0.786812
TSARL2	floral	sweet	3	3	1	NaN			0
TSARL2	floral	sweet	3	3	2
TSARL2	floral	sweet	3	3	3	NaN			0
TSARL2	floral	sweet	3	4	1	NaN			0
TSARL2	floral	sweet	3	4	2
TSARL2	floral	sweet	3	4	3
TSARL2	leaf	sweet	3	1	1	NaN			0
TSARL2	leaf	sweet	3	1	2	NaN			0
TSARL2	leaf	sweet	3	1	3	NaN			0
TSARL2	leaf	sweet	3	2	1	NaN			0
TSARL2	leaf	sweet	3	2	2	NaN			0
TSARL2	leaf	sweet	3	2	3	NaN			0
TSARL2	leaf	sweet	3	3	1	NaN			0
TSARL2	leaf	sweet	3	3	2	NaN			0
TSARL2	leaf	sweet	3	3	3	NaN			0
TSARL2	leaf	sweet	3	4	1	NaN			0
TSARL2	leaf	sweet	3	4	2	NaN			0
TSARL2	leaf	sweet	3	4	3	NaN			0
TSARL2	root	sweet	3	1	1	23.5585	0.393026		2.06347
TSARL2	root	sweet	3	1	2	26.0446	0.065178		0.700806
TSARL2	root	sweet	3	1	3	24.9189	0.147044		1.34706
TSARL2	root	sweet	3	2	1	25.9018	0.0722671		0.398073
TSARL2	root	sweet	3	2	2	25.9179	0.0714321		0.356624
TSARL2	root	sweet	3	2	3	24.3083	0.228597		1.07464
TSARL2	root	sweet	3	3	1	27.4336	0.0238873		2.32613
TSARL2	root	sweet	3	3	2	25.6972	0.0837802		2.09193
TSARL2	root	sweet	3	3	3	25.1034	0.128682		1.74125
TSARL2	root	sweet	3	4	1	25.6088	0.0893078		0.502948
TSARL2	root	sweet	3	4	2	27.8881	0.0171989		0.229142
TSARL2	root	sweet	3	4	3	26.8863	0.035475		0.492107
TSARL2	embryo	sweet	3		1	33.0678	0.0557355		0.0961791
TSARL2	embryo	sweet	3		2	33.4889	0.0411116		0.0767807
TSARL2	embryo	sweet	3		3	33.3845	0.0443339		0.0723445
TSARL2	floral	bitter	4	1	1	NaN			0
TSARL2	floral	bitter	4	1	2	NaN			0
TSARL2	floral	bitter	4	1	3	NaN			0
TSARL2	floral	bitter	4	2	1
TSARL2	floral	bitter	4	2	2	NaN			0
TSARL2	floral	bitter	4	2	3	NaN			0
TSARL2	floral	bitter	4	3	1	27.2063	1		5.37013
TSARL2	floral	bitter	4	3	2	NaN			0
TSARL2	floral	bitter	4	3	3	NaN			0
TSARL2	floral	bitter	4	4	1	NaN			0
TSARL2	floral	bitter	4	4	2	NaN			0
TSARL2	floral	bitter	4	4	3	NaN			0
TSARL2	leaf	bitter	4	1	1	NaN			0
TSARL2	leaf	bitter	4	1	2	NaN			0
TSARL2	leaf	bitter	4	1	3	NaN			0
TSARL2	leaf	bitter	4	2	1	33.5177	0.505409		7.26154
TSARL2	leaf	bitter	4	2	2	NaN			0
TSARL2	leaf	bitter	4	2	3	NaN			0
TSARL2	leaf	bitter	4	3	1	NaN			0
TSARL2	leaf	bitter	4	3	2
TSARL2	leaf	bitter	4	3	3
TSARL2	leaf	bitter	4	4	1
TSARL2	leaf	bitter	4	4	2
TSARL2	leaf	bitter	4	4	3
TSARL2	root	bitter	4	1	1	22.4644	0.866587		1.18603
TSARL2	root	bitter	4	1	2	24.0443	0.276651		0.532107
TSARL2	root	bitter	4	1	3	22.8877	0.638206		1.34937
TSARL2	root	bitter	4	2	1	25.5767	0.091406		0.826065
TSARL2	root	bitter	4	2	2	26.2084	0.057904		0.474017
TSARL2	root	bitter	4	2	3	26.2641	0.0556171		0.836844
TSARL2	root	bitter	4	3	1	31.7946	0.00102186		0.273717
TSARL2	root	bitter	4	3	2
TSARL2	root	bitter	4	3	3	31.0374	0.00176624		0.366963
TSARL2	root	bitter	4	4	1	29.8514	0.00416185		0.24442
TSARL2	root	bitter	4	4	2	31.1959	0.00157507		0.124268
TSARL2	root	bitter	4	4	3	30.109	0.00345489		0.520682
TSARL2	embryo	bitter	4		1	NaN			0
TSARL2	embryo	bitter	4		2				0
TSARL2	embryo	bitter	4		3
TSARL2	floral	sweet	5	1	1	33.0966	0.014166		0.014166
TSARL2	floral	sweet	5	1	2	NaN			0
TSARL2	floral	sweet	5	1	3	NaN			0
TSARL2	floral	sweet	5	2	1	33.4034	0.0113482		0.0678057
TSARL2	floral	sweet	5	2	2
TSARL2	floral	sweet	5	2	3	NaN			0
TSARL2	floral	sweet	5	3	1	NaN			0
TSARL2	floral	sweet	5	3	2	32.5971	0.0203237		0.218689
TSARL2	floral	sweet	5	3	3
TSARL2	floral	sweet	5	4	1	NaN			0
TSARL2	floral	sweet	5	4	2	NaN			0
TSARL2	floral	sweet	5	4	3
TSARL2	leaf	sweet	5	1	1	33.7917	0.414596		1.15972
TSARL2	leaf	sweet	5	1	2	32.5735	1		2.56428
TSARL2	leaf	sweet	5	1	3
TSARL2	leaf	sweet	5	2	1	NaN			0
TSARL2	leaf	sweet	5	2	2	32.7559	0.876454		2.91051
TSARL2	leaf	sweet	5	2	3	NaN			0
TSARL2	leaf	sweet	5	3	1	NaN			0
TSARL2	leaf	sweet	5	3	2	NaN			0
TSARL2	leaf	sweet	5	3	3	NaN			0
TSARL2	leaf	sweet	5	4	1	NaN			0
TSARL2	leaf	sweet	5	4	2	NaN			0
TSARL2	leaf	sweet	5	4	3	NaN			0
TSARL2	root	sweet	5	1	1	25.1783	0.121908		0.551074
TSARL2	root	sweet	5	1	2
TSARL2	root	sweet	5	1	3	26.0907	0.0630458		0.930619
TSARL2	root	sweet	5	2	1	26.3853	0.0509536		0.335028
TSARL2	root	sweet	5	2	2	23.811	0.327473		1.04239
TSARL2	root	sweet	5	2	3	23.9117	0.304491		0.541109
TSARL2	root	sweet	5	3	1	25.6286	0.0880413		0.629032
TSARL2	root	sweet	5	3	2	27.5461	0.0220215		0.226498
TSARL2	root	sweet	5	3	3	26.319	0.0534564		1.34443
TSARL2	root	sweet	5	4	1	25.925	0.071066		1.08574
TSARL2	root	sweet	5	4	2	26.3762	0.0512898		0.560881
TSARL2	root	sweet	5	4	3	30.5571	0.0024991		0.10579
TSARL2	embryo	sweet	5		1	NaN			0
TSARL2	embryo	sweet	5		2	30.4828	0.360969		0.555531
TSARL2	embryo	sweet	5		3	32.5373	0.0817759		0.27993
TSARL2	floral	bitter	6	1	1	33.25	0.012679		0.0601164
TSARL2	floral	bitter	6	1	2	NaN			0
TSARL2	floral	bitter	6	1	3
TSARL2	floral	bitter	6	2	1	NaN			0
TSARL2	floral	bitter	6	2	2	NaN			0
TSARL2	floral	bitter	6	2	3	NaN			0
TSARL2	floral	bitter	6	3	1
TSARL2	floral	bitter	6	3	2	33.0809	0.0143272		0.077218
TSARL2	floral	bitter	6	3	3
TSARL2	floral	bitter	6	4	1
TSARL2	floral	bitter	6	4	2	NaN			0
TSARL2	floral	bitter	6	4	3
TSARL2	leaf	bitter	6	1	1	NaN			0
TSARL2	leaf	bitter	6	1	2	NaN			0
TSARL2	leaf	bitter	6	1	3
TSARL2	leaf	bitter	6	2	1	NaN			0
TSARL2	leaf	bitter	6	2	2	NaN			0
TSARL2	leaf	bitter	6	2	3	NaN			0
TSARL2	leaf	bitter	6	3	1	NaN			0
TSARL2	leaf	bitter	6	3	2	NaN			0
TSARL2	leaf	bitter	6	3	3	NaN			0
TSARL2	leaf	bitter	6	4	1	NaN			0
TSARL2	leaf	bitter	6	4	2	NaN			0
TSARL2	leaf	bitter	6	4	3	NaN			0
TSARL2	root	bitter	6	1	1	23.8592	0.316249		0.769855
TSARL2	root	bitter	6	1	2	23.8598	0.316131		0.442989
TSARL2	root	bitter	6	1	3	24.1932	0.248426		0.981478
TSARL2	root	bitter	6	2	1	22.2663	1		1.15408
TSARL2	root	bitter	6	2	2	22.5177	0.833836		0.833836
TSARL2	root	bitter	6	2	3	23.8648	0.314983		1.95996
TSARL2	root	bitter	6	3	1	27.5212	0.0224219		1.31938
TSARL2	root	bitter	6	3	2	26.3467	0.0523949		2.47579
TSARL2	root	bitter	6	3	3	28.8552	0.00854981		1.19781
TSARL2	root	bitter	6	4	1	30.2382	0.00314699		2.50984
TSARL2	root	bitter	6	4	2
TSARL2	root	bitter	6	4	3	NaN			0
TSARL2	embryo	bitter	6		1
TSARL2	embryo	bitter	6		2
TSARL2	embryo	bitter	6		3
CYP79	floral	sweet	1	1	1	27.3406	0.0527298		0.430666
CYP79	floral	sweet	1	1	2	24.429	0.38532		1.01406
CYP79	floral	sweet	1	1	3	26.4036	0.100002		0.42019
CYP79	floral	sweet	1	2	1	26.9969	0.0666804		0.604548
CYP79	floral	sweet	1	2	2	29.5562	0.0116081		0.218671
CYP79	floral	sweet	1	2	3	29.3723	0.013162		0.208568
CYP79	floral	sweet	1	3	1	23.3065	0.829521		2.78692
CYP79	floral	sweet	1	3	2	24.4017	0.39258		0.775098
CYP79	floral	sweet	1	3	3	23.0329	1		2.98132
CYP79	floral	sweet	1	4	1
CYP79	floral	sweet	1	4	2	25.0466	0.252703		1.15297
CYP79	floral	sweet	1	4	3	24.5544	0.353695		1.13187
CYP79	leaf	sweet	1	1	1	NaN			0
CYP79	leaf	sweet	1	1	2	NaN			0
CYP79	leaf	sweet	1	1	3	NaN			0
CYP79	leaf	sweet	1	2	1	NaN			0
CYP79	leaf	sweet	1	2	2	NaN			0
CYP79	leaf	sweet	1	2	3	NaN			0
CYP79	leaf	sweet	1	3	1	NaN			0
CYP79	leaf	sweet	1	3	2	NaN			0
CYP79	leaf	sweet	1	3	3	NaN			0
CYP79	leaf	sweet	1	4	1	NaN			0
CYP79	leaf	sweet	1	4	2	NaN			0
CYP79	leaf	sweet	1	4	3	NaN			0
CYP79	root	sweet	1	1	1	29.41	0.00164701		0.246043
CYP79	root	sweet	1	1	2	26.9781	0.00867221		0.638399
CYP79	root	sweet	1	1	3	26.8862	0.00923405		0.52766
CYP79	root	sweet	1	2	1	27.072	0.00813363		0.260931
CYP79	root	sweet	1	2	2	27.1264	0.00783716		0.845075
CYP79	root	sweet	1	2	3	28.154	0.00388417		0.230698
CYP79	root	sweet	1	3	1	27.912	0.00458242		0.12734
CYP79	root	sweet	1	3	2	25.7285	0.0203634		0.0990185
CYP79	root	sweet	1	3	3	25.7697	0.0197985		0.165806
CYP79	root	sweet	1	4	1
CYP79	root	sweet	1	4	2	27.1239	0.00785056		0.0752883
CYP79	root	sweet	1	4	3	23.6722	0.0829614		0.162844
CYP79	embryo	sweet	1		1	25.0196	0.899921		1.1868
CYP79	embryo	sweet	1		2	25.0126	0.904259		1.02932
CYP79	embryo	sweet	1		3	25.8048	0.526334		1.14816
CYP79	floral	bitter	2	1	1	27.382	0.05126		0.888986
CYP79	floral	bitter	2	1	2	28.0518	0.0324377		0.516671
CYP79	floral	bitter	2	1	3	27.0715	0.0633697		0.596806
CYP79	floral	bitter	2	2	1	30.3615	0.00669662		0.0776354
CYP79	floral	bitter	2	2	2	28.0763	0.031899		0.152158
CYP79	floral	bitter	2	2	3	27.0181	0.0657254		0.133649
CYP79	floral	bitter	2	3	1	28.505	0.0238015		0.30898
CYP79	floral	bitter	2	3	2	31.2932	0.0035436		0.0673653
CYP79	floral	bitter	2	3	3	29.3141	0.0136957		0.19976
CYP79	floral	bitter	2	4	1
CYP79	floral	bitter	2	4	2	29.3623	0.013252		0.14567
CYP79	floral	bitter	2	4	3
CYP79	leaf	bitter	2	1	1	NaN			0
CYP79	leaf	bitter	2	1	2	NaN			0
CYP79	leaf	bitter	2	1	3	NaN			0
CYP79	leaf	bitter	2	2	1	NaN			0
CYP79	leaf	bitter	2	2	2	31.2135	0.0321166		0.739645
CYP79	leaf	bitter	2	2	3	NaN			0
CYP79	leaf	bitter	2	3	1	NaN			0
CYP79	leaf	bitter	2	3	2	33.4626	0.00691051		0.0787062
CYP79	leaf	bitter	2	3	3	NaN			0
CYP79	leaf	bitter	2	4	1	NaN			0
CYP79	leaf	bitter	2	4	2	NaN			0
CYP79	leaf	bitter	2	4	3	NaN			0
CYP79	root	bitter	2	1	1	27.9799	0.00437474		0.354489
CYP79	root	bitter	2	1	2	25.0529	0.0323052		0.942354
CYP79	root	bitter	2	1	3	31.8544	0.000310113		0.131549
CYP79	root	bitter	2	2	1	28.2599	0.00361315		0.0402656
CYP79	root	bitter	2	2	2
CYP79	root	bitter	2	2	3	26.8213	0.00965301		0.718524
CYP79	root	bitter	2	3	1	30.6849	0.000689392		0.205642
CYP79	root	bitter	2	3	2
CYP79	root	bitter	2	3	3	27.1519	0.00770182		0.361476
CYP79	root	bitter	2	4	1	33.3146	0.00011437		0.132564
CYP79	root	bitter	2	4	2	32.1383	0.000255446		1.09093
CYP79	root	bitter	2	4	3	30.0235	0.00108309		0.323206
CYP79	embryo	bitter	2		1	25.0014	0.911195		2.00401
CYP79	embryo	bitter	2		2	25.8448	0.512157		2.77684
CYP79	embryo	bitter	2		3	25.6323	0.592174		2.16153
CYP79	floral	sweet	3	1	1	28.883	0.0183856		0.546814
CYP79	floral	sweet	3	1	2	28.5023	0.0238456		2.25361
CYP79	floral	sweet	3	1	3	28.537	0.0232868		0.375732
CYP79	floral	sweet	3	2	1	28.6854	0.0210419		0.219163
CYP79	floral	sweet	3	2	2	32.0766	0.00207513		0.0678141
CYP79	floral	sweet	3	2	3	33.5503	0.000758284		0.0748147
CYP79	floral	sweet	3	3	1	31.4336	0.00321964		0.151599
CYP79	floral	sweet	3	3	2
CYP79	floral	sweet	3	3	3	28.8014	0.0194396		0.267953
CYP79	floral	sweet	3	4	1
CYP79	floral	sweet	3	4	2
CYP79	floral	sweet	3	4	3
CYP79	leaf	sweet	3	1	1	NaN			0
CYP79	leaf	sweet	3	1	2	NaN			0
CYP79	leaf	sweet	3	1	3	33.4857	0.0068022		0.51671
CYP79	leaf	sweet	3	2	1	NaN			0
CYP79	leaf	sweet	3	2	2	NaN			0
CYP79	leaf	sweet	3	2	3	33.4736	0.00685835		0.120889
CYP79	leaf	sweet	3	3	1	NaN			0
CYP79	leaf	sweet	3	3	2	NaN			0
CYP79	leaf	sweet	3	3	3	NaN			0
CYP79	leaf	sweet	3	4	1	NaN			0
CYP79	leaf	sweet	3	4	2	NaN			0
CYP79	leaf	sweet	3	4	3	NaN			0
CYP79	root	sweet	3	1	1	22.8798	0.142553		0.748435
CYP79	root	sweet	3	1	2	24.371	0.0514714		0.55343
CYP79	root	sweet	3	1	3	23.0092	0.130488		1.1954
CYP79	root	sweet	3	2	1	24.4239	0.0496465		0.27347
CYP79	root	sweet	3	2	2	25.349	0.0263904		0.131754
CYP79	root	sweet	3	2	3	22.7138	0.159662		0.750578
CYP79	root	sweet	3	3	1	27.5396	0.00590988		0.5755
CYP79	root	sweet	3	3	2	25.0208	0.0330215		0.82452
CYP79	root	sweet	3	3	3	23.5319	0.0913076		1.23552
CYP79	root	sweet	3	4	1	24.643	0.0427463		0.240731
CYP79	root	sweet	3	4	2	26.8719	0.00932507		0.124238
CYP79	root	sweet	3	4	3	26.0203	0.0166832		0.231427
CYP79	embryo	sweet	3		1	26.093	0.432284		0.745964
CYP79	embryo	sweet	3		2	26.5114	0.324827		0.606652
CYP79	embryo	sweet	3		3	26.6046	0.304792		0.497364
CYP79	floral	bitter	4	1	1	29.8257	0.00965625		0.297532
CYP79	floral	bitter	4	1	2	28.2505	0.0283202		0.158779
CYP79	floral	bitter	4	1	3	30.3824	0.00660139		0.164882
CYP79	floral	bitter	4	2	1	25.941	0.137171		1.3232
CYP79	floral	bitter	4	2	2	28.4148	0.0253142		1.597
CYP79	floral	bitter	4	2	3	25.5023	0.185101		2.19183
CYP79	floral	bitter	4	3	1	24.707	0.31868		1.71136
CYP79	floral	bitter	4	3	2	23.6273	0.666291		2.93257
CYP79	floral	bitter	4	3	3	24.1734	0.458835		1.86832
CYP79	floral	bitter	4	4	1	23.1042	0.952426		3.6896
CYP79	floral	bitter	4	4	2	24.3994	0.393187		2.4082
CYP79	floral	bitter	4	4	3	24.3058	0.419143		2.87017
CYP79	leaf	bitter	4	1	1	NaN			0
CYP79	leaf	bitter	4	1	2	NaN			0
CYP79	leaf	bitter	4	1	3	NaN			0
CYP79	leaf	bitter	4	2	1	NaN			0
CYP79	leaf	bitter	4	2	2	NaN			0
CYP79	leaf	bitter	4	2	3	NaN			0
CYP79	leaf	bitter	4	3	1	NaN			0
CYP79	leaf	bitter	4	3	2	NaN			0
CYP79	leaf	bitter	4	3	3
CYP79	leaf	bitter	4	4	1
CYP79	leaf	bitter	4	4	2
CYP79	leaf	bitter	4	4	3
CYP79	root	bitter	4	1	1	20.2522	0.858006		1.17428
CYP79	root	bitter	4	1	2	21.2365	0.438011		0.842466
CYP79	root	bitter	4	1	3	21.9757	0.264353		0.558925
CYP79	root	bitter	4	2	1	23.6972	0.0815596		0.73708
CYP79	root	bitter	4	2	2	23.4557	0.096185		0.787396
CYP79	root	bitter	4	2	3	24.479	0.0478122		0.719407
CYP79	root	bitter	4	3	1	31.6273	0.000362154		0.0970068
CYP79	root	bitter	4	3	2
CYP79	root	bitter	4	3	3	29.2597	0.00182505		0.379182
CYP79	root	bitter	4	4	1	31.3761	0.000429955		0.0252507
CYP79	root	bitter	4	4	2	30.6869	0.000688441		0.0543157
CYP79	root	bitter	4	4	3	30.2518	0.000926745		0.139668
CYP79	embryo	bitter	4		1	24.8653	1		1.8275
CYP79	embryo	bitter	4		2	25.2186	0.785542		0.785542
CYP79	embryo	bitter	4		3
CYP79	floral	sweet	5	1	1	26.0749	0.125179		0.125179
CYP79	floral	sweet	5	1	2	30.4824	0.00616561		0.0288336
CYP79	floral	sweet	5	1	3	30.0658	0.00819549		6.1923
CYP79	floral	sweet	5	2	1	29.7027	0.0105026		0.0627532
CYP79	floral	sweet	5	2	2	27.1912	0.0583941		0.341184
CYP79	floral	sweet	5	2	3	33.1811	0.000975829		0.0145377
CYP79	floral	sweet	5	3	1	30.1812	0.00757406		0.0712193
CYP79	floral	sweet	5	3	2	30.1331	0.00782713		0.0842223
CYP79	floral	sweet	5	3	3
CYP79	floral	sweet	5	4	1	29.4023	0.0128947		0.0743765
CYP79	floral	sweet	5	4	2	32.9214	0.00116524		0.00539596
CYP79	floral	sweet	5	4	3
CYP79	leaf	sweet	5	1	1	27.2829	0.470756		1.31681
CYP79	leaf	sweet	5	1	2	31.6921	0.0231603		0.0593894
CYP79	leaf	sweet	5	1	3	NaN			0
CYP79	leaf	sweet	5	2	1	NaN			0
CYP79	leaf	sweet	5	2	2	27.8364	0.322555		1.07113
CYP79	leaf	sweet	5	2	3	26.18	1		2.11916
CYP79	leaf	sweet	5	3	1	NaN			0
CYP79	leaf	sweet	5	3	2	NaN			0
CYP79	leaf	sweet	5	3	3	NaN			0
CYP79	leaf	sweet	5	4	1	NaN			0
CYP79	leaf	sweet	5	4	2	NaN			0
CYP79	leaf	sweet	5	4	3	NaN			0
CYP79	root	sweet	5	1	1	22.425	0.194483		0.87914
CYP79	root	sweet	5	1	2
CYP79	root	sweet	5	1	3	24.1606	0.059429		0.877232
CYP79	root	sweet	5	2	1	24.4268	0.0495494		0.325795
CYP79	root	sweet	5	2	2	22.9147	0.139191		0.443062
CYP79	root	sweet	5	2	3	21.6707	0.325591		0.578606
CYP79	root	sweet	5	3	1	25.0376	0.0326444		0.233236
CYP79	root	sweet	5	3	2	26.7468	0.0101571		0.104469
CYP79	root	sweet	5	3	3	26.4338	0.0125782		0.31634
CYP79	root	sweet	5	4	1	26.2283	0.0144735		0.221125
CYP79	root	sweet	5	4	2	26.7875	0.00987851		0.108027
CYP79	root	sweet	5	4	3	28.7464	0.00259142		0.109698
CYP79	embryo	sweet	5		1	25.8913	0.496135		1.487
CYP79	embryo	sweet	5		2	25.9243	0.4851		0.746569
CYP79	embryo	sweet	5		3	25.9337	0.481986		1.64991
CYP79	floral	bitter	6	1	1	26.0118	0.130696		0.619684
CYP79	floral	bitter	6	1	2	30.083	0.00809957		0.289555
CYP79	floral	bitter	6	1	3	29.0886	0.0159762		0.246254
CYP79	floral	bitter	6	2	1	33.601	0.000732488		0.00541225
CYP79	floral	bitter	6	2	2	27.1818	0.0587686		0.259572
CYP79	floral	bitter	6	2	3	28.0135	0.0332976		0.188716
CYP79	floral	bitter	6	3	1	27.6278	0.0433344		0.206589
CYP79	floral	bitter	6	3	2	27.418	0.0500128		0.26955
CYP79	floral	bitter	6	3	3	28.1998	0.0293193		0.435662
CYP79	floral	bitter	6	4	1	25.6604	0.166155		0.453191
CYP79	floral	bitter	6	4	2	25.2172	0.2249		1.67976
CYP79	floral	bitter	6	4	3	26.9111	0.0707088		0.623003
CYP79	leaf	bitter	6	1	1	NaN			0
CYP79	leaf	bitter	6	1	2	NaN			0
CYP79	leaf	bitter	6	1	3	NaN			0
CYP79	leaf	bitter	6	2	1	NaN			0
CYP79	leaf	bitter	6	2	2	NaN			0
CYP79	leaf	bitter	6	2	3	NaN			0
CYP79	leaf	bitter	6	3	1	NaN			0
CYP79	leaf	bitter	6	3	2	NaN			0
CYP79	leaf	bitter	6	3	3	33.7981	0.00549495		0.0914513
CYP79	leaf	bitter	6	4	1	NaN			0
CYP79	leaf	bitter	6	4	2	33.5953	0.00631144		0.151287
CYP79	leaf	bitter	6	4	3	NaN			0
CYP79	root	bitter	6	1	1	23.1405	0.119293		0.290398
CYP79	root	bitter	6	1	2	21.368	0.400375		0.561039
CYP79	root	bitter	6	1	3	22.9683	0.134184		0.530131
CYP79	root	bitter	6	2	1	20.539	0.705363		0.814047
CYP79	root	bitter	6	2	2	20.028	1		1
CYP79	root	bitter	6	2	3	23.2638	0.109656		0.682327
CYP79	root	bitter	6	3	1	27.3841	0.00657191		0.386714
CYP79	root	bitter	6	3	2	26.3383	0.0134256		0.634394
CYP79	root	bitter	6	3	3	28.6192	0.0028268		0.396028
CYP79	root	bitter	6	4	1	31.1753	0.000493148		0.393304
CYP79	root	bitter	6	4	2
CYP79	root	bitter	6	4	3
CYP79	embryo	bitter	6		1	26.5583	0.314574		1.31382
CYP79	embryo	bitter	6		2	26.5576	0.314732		1.18456
CYP79	embryo	bitter	6		3	27.3907	0.178156		0.951238

## Sheet: Quinoa Accessions for qPCR
Accession	Saponin_Phenotype	Site_of_Origin	Accession number	Supplier
PI-614887	bitter	coastal	1	USDA
Ames-13760	sweet	others	2	USDA
D-12184	sweet	highland	3	IPK
PI-634923	bitter	coastal	4	USDA
CHEN-159	sweet	highland	5	IPK
PI-614882	bitter	coastal	6	USDA
